# Supplementary material for: Lim Homeobox 8 Is Essential for Beta Adrenergic Stimulation of Thermogenesis in Human Adipocytes
Source: Cells. 2026 May 29;15(11):1000. doi: 10.3390/cells15111000 (PMC13256721; doi:10.3390/cells15111000)
Supplement: Supplementary file 1 [file cells-15-01000-s001.zip]

Archive with 3 entries (3 files):
- Supplemental Information Gyurina-Radványi et al..pdf
- Supplementary File 1 Gyurina-Radványi et al..xlsx
- Supplementary File 2 Gyurina-Radványi et al..xls
