# Supplementary material for: Lim Homeobox 8 Is Essential for Beta Adrenergic Stimulation of Thermogenesis in Human Adipocytes
Source: Cells. 2026 May 29;15(11):1000. doi: 10.3390/cells15111000 (PMC13256721; doi:10.3390/cells15111000)
Supplement: Supplementary file 1 [file cells-15-01000-s001.zip › Supplementary File 1 Gyurina-Radványi et al..xlsx]

## Sheet: ambient temp day 1
2024-11-12	Exp001	TX001	TX002	TX003
	TSE PhenoMaster V8.0.3 (2021-5070 Mouse)
Box	Animal No.	Weight [g]	Text1
1	1001	26,2	LHX8 OE
2	1002	27,6	vehicle
3	1003	23,1	LHX8 OE
4	1004	25,3	vehicle
5	1005	24,6	LHX8 OE
6	1006	27,6	vehicle
7	1007	27,2	LHX8 OE
8	1008	27,7	vehicle
9	1009	21,0	LHX8 OE
10	1010	29,2	vehicle
11	1011	25,8	LHX8 OE
12	1012	29,8	vehicle
13	1013	20,6	LHX8 OE
14	1014	28,3	vehicle
15	1015	22,9	LHX8 OE
16	1016	27,5	vehicle
Date	Time	Chamber			Ref 1,1	Ref 1,4	Box 1												Box 2												Box 3												Box 4
Date	Time	TempC	HumC	LightC	S,Flow	S,Flow	Flow	Temp	dO2	dCO2	VO2(3)	VCO2(3)	RER	H(3)	XT+YT	XT	Drink	Feed	Flow	Temp	dO2	dCO2	VO2(3)	VCO2(3)	RER	H(3)	XT+YT	XT	Drink	Feed	Flow	Temp	dO2	dCO2	VO2(3)	VCO2(3)	RER	H(3)	XT+YT	XT	Drink	Feed	Flow	Temp	dO2	dCO2	VO2(3)	VCO2(3)	RER
[t]		[°C]	[%]	[%]	[l/min]	[l/min]	[l/min]	[°C]	[%]	[%]	[ml/h]	[ml/h]		[kcal/h]	[Cnt]	[Cnt]	[ml]	[g]	[l/min]	[°C]	[%]	[%]	[ml/h]	[ml/h]		[kcal/h]	[Cnt]	[Cnt]	[ml]	[g]	[l/min]	[°C]	[%]	[%]	[ml/h]	[ml/h]		[kcal/h]	[Cnt]	[Cnt]	[ml]	[g]	[l/min]	[°C]	[%]	[%]	[ml/h]	[ml/h]
11-12-2024	11:17:00	1,701E38	1,701E38	1,701E38	0,25	0,25	0,40	20,9	0,448	0,333	115	80	0,696	0,542	24	20	0,04	0,16	0,40	21,3	0,468	0,353	120	85	0,708	0,566	0	0	0,01	0,00	0,40	21,5	0,339	0,240	88	58	0,659	0,410	12	12	0,21	0,01	0,40	20,8	0,389	0,272	100	65	0,649
11-12-2024	11:32:00	1,701E38	1,701E38	1,701E38	0,25	0,25	0,40	20,7	0,369	0,287	93	69	0,735	0,444	3	3	0,05	0,16	0,40	21,2	0,439	0,342	111	82	0,737	0,526	24	7	0,01	0,00	0,40	21,3	0,279	0,216	71	52	0,730	0,338	12	12	0,43	0,01	0,40	20,6	0,349	0,265	89	64	0,714
11-12-2024	11:47:00	1,701E38	1,701E38	1,701E38	0,25	0,25	0,40	20,5	0,399	0,310	101	74	0,735	0,482	5	5	0,05	0,16	0,40	21,1	0,409	0,316	104	76	0,731	0,492	20	20	0,01	0,00	0,40	21,3	0,309	0,235	79	57	0,717	0,374	28	28	0,70	0,01	0,40	20,7	0,379	0,291	96	69	0,723
11-12-2024	12:02:00	1,701E38	1,701E38	1,701E38	0,25	0,25	0,40	20,9	0,329	0,260	83	62	0,749	0,397	521	406	0,06	0,16	0,40	21,3	0,389	0,306	98	73	0,747	0,469	47	35	0,01	0,00	0,40	21,4	0,309	0,238	79	57	0,726	0,375	14	14	0,91	0,01	0,40	20,8	0,409	0,324	103	77	0,751
11-12-2024	12:17:00	1,701E38	1,701E38	1,701E38	0,25	0,25	0,40	20,8	0,448	0,348	114	83	0,733	0,540	594	389	0,09	0,18	0,40	21,2	0,399	0,303	101	72	0,714	0,480	26	16	0,01	0,00	0,40	21,3	0,299	0,223	76	53	0,699	0,360	42	42	1,12	0,01	0,40	20,7	0,389	0,313	98	75	0,765
11-12-2024	12:32:00	1,701E38	1,701E38	1,701E38	0,25	0,25	0,40	20,6	0,419	0,333	106	80	0,756	0,504	1	1	0,10	0,19	0,40	21,1	0,419	0,332	106	80	0,753	0,507	944	792	0,02	0,00	0,40	21,3	0,349	0,272	89	65	0,737	0,421	571	456	1,40	0,01	0,40	20,7	0,379	0,295	96	71	0,737
11-12-2024	12:47:00	1,701E38	1,701E38	1,701E38	0,25	0,25	0,40	20,8	0,379	0,309	95	74	0,778	0,458	1	1	0,10	0,23	0,40	21,3	0,488	0,396	123	95	0,772	0,590	1550	1085	0,15	0,00	0,40	21,4	0,389	0,304	99	73	0,740	0,470	707	572	1,67	0,01	0,40	20,9	0,329	0,261	83	63	0,753
11-12-2024	13:02:00	1,701E38	1,701E38	1,701E38	0,25	0,25	0,40	20,9	0,379	0,288	97	69	0,716	0,458	0	0	0,13	0,23	0,40	21,3	0,468	0,379	118	91	0,770	0,565	164	146	0,15	0,00	0,40	21,4	0,329	0,256	83	61	0,736	0,396	11	11	1,95	0,01	0,40	20,7	0,339	0,260	86	62	0,723
11-12-2024	13:17:00	1,701E38	1,701E38	1,701E38	0,25	0,25	0,40	20,7	0,389	0,305	99	73	0,743	0,470	0	0	0,14	0,23	0,40	21,1	0,429	0,342	108	82	0,758	0,515	0	0	0,15	0,00	0,40	21,3	0,319	0,255	81	61	0,759	0,385	19	19	2,24	0,01	0,40	20,6	0,339	0,259	86	62	0,719
11-12-2024	13:32:00	1,701E38	1,701E38	1,701E38	0,25	0,25	0,40	20,7	0,359	0,272	92	65	0,713	0,434	0	0	0,14	0,23	0,40	21,2	0,389	0,308	98	74	0,750	0,469	3	2	0,15	0,00	0,40	21,3	0,309	0,243	78	58	0,744	0,373	14	14	2,58	0,01	0,40	20,8	0,349	0,267	89	64	0,722
11-12-2024	13:47:00	1,701E38	1,701E38	1,701E38	0,25	0,25	0,40	20,9	0,349	0,267	89	64	0,722	0,420	3	3	0,15	0,48	0,40	21,3	0,399	0,311	101	75	0,738	0,481	3	3	0,15	0,00	0,40	21,4	0,299	0,227	76	54	0,713	0,360	19	19	2,86	0,01	0,40	20,7	0,369	0,288	93	69	0,739
11-12-2024	14:02:00	1,701E38	1,701E38	1,701E38	0,25	0,25	0,40	20,7	0,339	0,266	85	63	0,743	0,407	293	221	0,15	0,48	0,40	21,1	0,359	0,278	91	67	0,732	0,433	47	45	0,15	0,00	0,40	21,3	0,279	0,216	71	52	0,730	0,338	6	6	3,15	0,01	0,40	20,6	0,309	0,241	78	58	0,739
11-12-2024	14:17:00	1,701E38	1,701E38	1,701E38	0,25	0,25	0,40	20,5	0,399	0,319	100	76	0,759	0,477	1335	1008	0,19	0,48	0,40	21,1	0,399	0,320	100	77	0,763	0,480	32	12	0,15	0,00	0,40	21,3	0,309	0,234	79	56	0,712	0,373	167	154	3,36	0,01	0,40	20,8	0,329	0,253	84	61	0,724
11-12-2024	14:32:00	1,701E38	1,701E38	1,701E38	0,25	0,25	0,40	20,9	0,458	0,385	114	92	0,806	0,553	28	28	0,19	0,48	0,40	21,4	0,379	0,298	96	72	0,745	0,459	21	3	0,15	0,00	0,40	21,4	0,379	0,310	95	74	0,782	0,457	1391	1112	3,64	0,01	0,40	20,8	0,329	0,260	83	62	0,749
11-12-2024	14:47:00	1,701E38	1,701E38	1,701E38	0,25	0,25	0,40	20,8	0,409	0,324	104	78	0,751	0,494	1	1	0,20	0,48	0,40	21,2	0,379	0,287	97	69	0,712	0,459	17	6	0,15	0,00	0,40	21,3	0,369	0,310	92	75	0,807	0,446	22	17	3,92	0,01	0,40	20,6	0,329	0,253	84	61	0,724
11-12-2024	15:02:00	1,701E38	1,701E38	1,701E38	0,25	0,25	0,40	20,6	0,369	0,292	93	70	0,750	0,446	0	0	0,20	0,65	0,40	21,1	0,379	0,298	96	71	0,745	0,455	3	2	0,15	0,00	0,40	21,3	0,289	0,243	72	58	0,806	0,349	0	0	4,13	0,01	0,40	20,7	0,339	0,260	86	62	0,723
11-12-2024	15:17:00	1,701E38	1,701E38	1,701E38	0,25	0,25	0,40	20,9	0,369	0,292	93	70	0,750	0,446	0	0	0,20	0,84	0,40	21,3	0,379	0,289	97	69	0,719	0,457	30	30	0,15	0,00	0,40	21,4	0,289	0,226	73	54	0,738	0,349	0	0	4,41	0,01	0,40	20,8	0,409	0,321	103	77	0,744
11-12-2024	15:32:00	1,701E38	1,701E38	1,701E38	0,25	0,25	0,40	20,8	0,339	0,267	86	64	0,747	0,408	1	1	0,24	0,84	0,40	21,2	0,359	0,282	91	68	0,744	0,434	274	134	0,15	0,00	0,40	21,3	0,309	0,246	78	59	0,757	0,373	0	0	4,69	0,01	0,40	20,6	0,379	0,324	94	78	0,823
11-12-2024	15:47:00	1,701E38	1,701E38	1,701E38	0,25	0,25	0,40	20,6	0,309	0,241	79	58	0,739	0,374	3	3	0,25	0,84	0,40	21,1	0,429	0,353	107	84	0,787	0,516	718	420	0,29	0,18	0,40	21,3	0,289	0,233	73	56	0,767	0,350	0	0	4,98	0,01	0,40	20,6	0,349	0,281	88	67	0,765
11-12-2024	16:02:00	1,701E38	1,701E38	1,701E38	0,25	0,25	0,40	20,7	0,329	0,256	83	61	0,736	0,393	0	0	0,25	0,84	0,40	21,2	0,488	0,412	122	99	0,810	0,590	723	392	0,29	0,18	0,40	21,3	0,289	0,223	74	54	0,728	0,349	0	0	5,26	0,01	0,40	20,8	0,349	0,268	89	64	0,726
11-12-2024	16:17:00	1,701E38	1,701E38	1,701E38	0,25	0,25	0,40	20,8	0,329	0,249	84	60	0,711	0,397	235	181	0,25	0,84	0,40	21,3	0,419	0,347	104	83	0,793	0,503	1	1	0,29	0,18	0,40	21,3	0,379	0,297	96	71	0,741	0,458	733	573	5,54	0,01	0,40	20,7	0,309	0,244	78	59	0,748
11-12-2024	16:32:00	1,701E38	1,701E38	1,701E38	0,25	0,25	0,40	20,6	0,389	0,315	98	76	0,772	0,470	1037	784	0,32	0,84	0,40	21,1	0,379	0,325	94	78	0,827	0,458	13	12	0,29	0,18	0,40	21,2	0,339	0,284	85	68	0,805	0,409	632	470	5,83	0,01	0,40	20,5	0,319	0,250	81	60	0,742
11-12-2024	16:47:00	1,701E38	1,701E38	1,701E38	0,25	0,25	0,40	20,5	0,429	0,354	107	85	0,791	0,517	1	1	0,32	0,84	0,40	21,0	0,399	0,329	100	79	0,788	0,483	17	14	0,29	0,18	0,40	21,3	0,289	0,228	73	55	0,747	0,350	27	27	6,11	0,01	0,40	20,7	0,359	0,281	91	67	0,740
11-12-2024	17:02:00	1,701E38	1,701E38	1,701E38	0,25	0,25	0,40	20,8	0,399	0,330	100	79	0,791	0,480	5	5	0,32	0,84	0,40	21,2	0,379	0,302	96	72	0,756	0,457	104	47	0,29	0,18	0,40	21,3	0,289	0,229	73	55	0,752	0,350	14	14	6,39	0,01	0,40	20,6	0,339	0,257	86	62	0,714
11-12-2024	17:17:00	1,701E38	1,701E38	1,701E38	0,25	0,25	0,40	20,6	0,339	0,287	85	69	0,814	0,410	40	18	0,32	0,84	0,40	21,1	0,508	0,423	127	102	0,797	0,615	554	263	0,29	0,18	0,40	21,3	0,289	0,223	73	54	0,728	0,349	610	477	6,74	0,01	0,40	20,8	0,319	0,241	81	58	0,712
11-12-2024	17:32:00	1,701E38	1,701E38	1,701E38	0,25	0,25	0,40	21,0	0,429	0,357	107	86	0,797	0,518	211	102	0,33	0,84	0,40	21,3	0,498	0,422	124	101	0,813	0,599	120	60	0,29	0,18	0,40	21,3	0,379	0,310	95	74	0,782	0,457	399	374	7,03	0,01	0,40	20,7	0,379	0,303	96	73	0,759
11-12-2024	17:47:00	1,701E38	1,701E38	1,701E38	0,25	0,25	0,40	20,7	0,399	0,329	99	78	0,788	0,479	434	345	0,37	0,84	0,40	21,1	0,429	0,368	107	88	0,827	0,519	69	61	0,29	0,18	0,40	21,2	0,359	0,292	90	70	0,775	0,434	251	193	7,38	0,01	0,40	20,6	0,349	0,283	87	68	0,773
11-12-2024	18:02:00	1,701E38	1,701E38	1,701E38	0,25	0,25	0,40	20,7	0,389	0,332	97	80	0,823	0,470	383	281	0,37	0,84	0,40	21,2	0,478	0,429	117	103	0,873	0,576	482	254	0,36	0,18	0,40	21,3	0,379	0,315	95	75	0,797	0,456	297	240	7,67	0,01	0,40	20,9	0,399	0,326	100	78	0,781
11-12-2024	18:17:00	1,701E38	1,701E38	1,701E38	0,25	0,25	0,40	21,0	0,429	0,374	106	89	0,844	0,516	859	567	0,57	0,84	0,40	21,3	0,429	0,382	106	92	0,868	0,519	512	265	0,36	0,19	0,40	21,3	0,369	0,311	92	75	0,811	0,445	1109	940	7,97	0,01	0,40	20,7	0,419	0,358	104	86	0,824
11-12-2024	18:32:00	1,701E38	1,701E38	1,701E38	0,25	0,25	0,40	20,6	0,488	0,447	119	107	0,896	0,588	95	70	0,57	0,84	0,40	21,1	0,538	0,487	132	117	0,882	0,651	970	446	0,49	0,38	0,40	21,2	0,429	0,356	108	86	0,794	0,519	1259	814	8,32	0,01	0,40	20,6	0,379	0,331	94	79	0,846
11-12-2024	18:47:00	1,701E38	1,701E38	1,701E38	0,25	0,25	0,40	20,8	0,448	0,412	109	98	0,899	0,540	751	499	0,67	0,84	0,40	21,2	0,558	0,516	136	123	0,907	0,673	586	338	0,71	0,55	0,40	21,3	0,429	0,371	106	89	0,837	0,517	1095	710	8,63	0,03	0,40	20,9	0,439	0,379	109	91	0,834
11-12-2024	19:02:00	1,701E38	1,701E38	1,701E38	0,25	0,25	0,40	21,0	0,478	0,439	117	105	0,898	0,578	1261	894	0,91	0,88	0,40	21,3	0,588	0,547	143	131	0,913	0,709	748	379	1,04	0,86	0,40	21,4	0,468	0,412	116	99	0,852	0,567	1318	832	8,90	0,12	0,40	20,8	0,448	0,382	111	92	0,821
11-12-2024	19:17:00	1,701E38	1,701E38	1,701E38	0,25	0,25	0,40	20,7	0,538	0,505	131	121	0,924	0,650	5	0	0,91	0,96	0,40	21,2	0,508	0,476	124	114	0,920	0,615	45	32	1,04	0,86	0,40	21,3	0,429	0,382	106	92	0,868	0,518	1158	681	9,19	0,23	0,40	20,8	0,439	0,386	109	93	0,854
11-12-2024	19:32:00	1,701E38	1,701E38	1,701E38	0,25	0,25	0,40	20,8	0,409	0,373	100	89	0,891	0,492	4	4	0,91	0,96	0,40	21,3	0,468	0,445	114	106	0,938	0,565	73	52	1,04	0,86	0,40	21,4	0,538	0,503	131	120	0,918	0,649	1215	716	9,49	0,44	0,40	21,0	0,468	0,409	116	98	0,846
11-12-2024	19:47:00	1,701E38	1,701E38	1,701E38	0,25	0,25	0,40	21,0	0,379	0,352	93	84	0,912	0,458	545	400	1,05	1,02	0,40	21,3	0,508	0,479	123	115	0,929	0,613	729	370	1,22	1,08	0,40	21,4	0,448	0,420	109	101	0,922	0,543	1143	874	9,79	0,55	0,40	20,8	0,498	0,443	123	106	0,863
11-12-2024	20:02:00	1,701E38	1,701E38	1,701E38	0,25	0,25	0,40	20,7	0,508	0,487	123	117	0,947	0,614	1077	791	1,23	1,51	0,40	21,2	0,498	0,479	121	115	0,952	0,602	618	341	1,51	1,29	0,40	21,4	0,448	0,427	109	102	0,939	0,542	424	326	10,08	0,56	0,40	20,9	0,478	0,427	118	102	0,867
11-12-2024	20:17:00	1,701E38	1,701E38	1,701E38	0,25	0,25	0,40	20,9	0,538	0,514	130	123	0,943	0,649	298	232	1,48	1,55	0,40	21,4	0,558	0,527	136	126	0,931	0,675	202	127	1,64	1,42	0,40	21,5	0,448	0,424	109	102	0,932	0,543	809	468	10,38	0,71	0,40	21,1	0,468	0,418	115	100	0,868
11-12-2024	20:32:00	1,701E38	1,701E38	1,701E38	0,25	0,25	0,40	21,0	0,488	0,449	120	108	0,900	0,592	10	10	1,48	1,62	0,40	21,4	0,488	0,460	119	110	0,927	0,590	34	34	1,64	1,42	0,40	21,4	0,439	0,418	107	100	0,942	0,531	1412	1089	10,70	0,84	0,40	20,8	0,448	0,403	110	97	0,876
11-12-2024	20:47:00	1,701E38	1,701E38	1,701E38	0,25	0,25	0,40	20,7	0,369	0,348	89	83	0,930	0,445	654	491	1,56	1,62	0,40	21,2	0,429	0,407	104	98	0,937	0,518	244	144	1,64	1,44	0,40	21,3	0,448	0,428	109	103	0,943	0,542	762	580	10,99	0,96	0,40	20,9	0,508	0,460	125	110	0,882
11-12-2024	21:02:00	1,701E38	1,701E38	1,701E38	0,25	0,25	0,40	20,9	0,429	0,417	103	100	0,966	0,517	938	718	1,74	1,69	0,40	21,3	0,419	0,402	101	96	0,951	0,505	6	5	1,64	1,44	0,40	21,5	0,419	0,396	102	95	0,933	0,505	69	64	11,27	0,96	0,40	21,1	0,538	0,498	132	119	0,907
11-12-2024	21:17:00	1,701E38	1,701E38	1,701E38	0,25	0,25	0,40	20,8	0,528	0,516	127	124	0,971	0,638	2179	1695	1,87	1,85	0,40	21,2	0,409	0,391	99	94	0,946	0,495	145	91	1,64	1,44	0,40	21,3	0,468	0,455	113	108	0,964	0,563	976	756	11,55	1,08	0,40	20,7	0,538	0,508	131	122	0,929
11-12-2024	21:32:00	1,701E38	1,701E38	1,701E38	0,25	0,25	0,40	20,6	0,498	0,485	120	116	0,968	0,601	953	847	1,87	1,85	0,40	21,2	0,538	0,523	129	125	0,966	0,648	858	529	1,70	1,51	0,40	21,4	0,419	0,405	101	97	0,958	0,506	701	549	11,84	1,30	0,40	20,9	0,429	0,398	104	95	0,913
11-12-2024	21:47:00	1,701E38	1,701E38	1,701E38	0,25	0,25	0,40	20,9	0,518	0,501	125	120	0,959	0,625	58	58	1,87	1,92	0,40	21,3	0,568	0,554	138	134	0,969	0,691	563	283	1,99	1,86	0,40	21,5	0,439	0,423	106	102	0,956	0,532	1178	906	12,05	1,38	0,40	21,1	0,448	0,423	109	102	0,929
11-12-2024	22:02:00	1,701E38	1,701E38	1,701E38	0,25	0,25	0,40	20,9	0,448	0,432	109	103	0,953	0,542	9	9	1,87	1,92	0,40	21,3	0,588	0,571	142	137	0,964	0,713	739	427	2,20	2,09	0,40	21,4	0,429	0,414	104	99	0,959	0,518	184	180	12,33	1,38	0,40	20,8	0,498	0,490	119	117	0,980
11-12-2024	22:17:00	1,701E38	1,701E38	1,701E38	0,25	0,25	0,40	20,7	0,389	0,371	95	89	0,945	0,471	48	44	1,87	1,92	0,40	21,3	0,538	0,525	130	126	0,969	0,651	882	446	2,45	2,72	0,40	21,4	0,359	0,346	87	83	0,954	0,434	292	241	12,55	1,38	0,40	21,0	0,419	0,396	102	95	0,933
11-12-2024	22:32:00	1,701E38	1,701E38	1,701E38	0,25	0,25	0,40	21,0	0,399	0,385	96	92	0,957	0,481	14	14	1,87	1,92	0,40	21,4	0,548	0,530	133	127	0,958	0,664	1635	1026	2,61	2,73	0,40	21,5	0,458	0,447	111	108	0,970	0,556	1205	965	12,77	1,77	0,40	21,0	0,439	0,422	106	101	0,952
11-12-2024	22:47:00	1,701E38	1,701E38	1,701E38	0,25	0,25	0,40	20,8	0,399	0,379	96	90	0,938	0,479	285	227	1,88	2,08	0,40	21,2	0,548	0,533	133	128	0,966	0,665	561	447	2,61	2,73	0,40	21,3	0,448	0,439	108	105	0,973	0,542	1215	1074	13,07	1,77	0,40	20,8	0,429	0,408	104	98	0,941
11-12-2024	23:02:00	1,701E38	1,701E38	1,701E38	0,25	0,25	0,40	20,8	0,409	0,382	100	92	0,921	0,496	884	731	2,06	2,16	0,40	21,3	0,439	0,419	106	100	0,945	0,529	104	76	2,61	2,75	0,40	21,4	0,379	0,356	92	85	0,924	0,457	84	84	13,28	1,77	0,40	21,0	0,448	0,420	109	101	0,922
11-12-2024	23:17:00	1,701E38	1,701E38	1,701E38	0,25	0,25	0,40	21,0	0,498	0,470	120	112	0,928	0,598	1140	950	2,06	2,16	0,40	21,4	0,488	0,472	119	114	0,958	0,593	211	106	2,63	2,75	0,40	21,5	0,359	0,337	87	81	0,925	0,434	55	55	13,50	1,77	0,40	20,8	0,369	0,352	90	85	0,943
11-12-2024	23:32:00	1,701E38	1,701E38	1,701E38	0,25	0,25	0,40	20,7	0,429	0,406	104	97	0,934	0,518	2060	1958	2,06	2,16	0,40	21,1	0,439	0,427	105	102	0,966	0,528	4	4	2,63	2,75	0,40	21,3	0,339	0,331	82	80	0,971	0,412	238	194	13,71	1,78	0,40	20,7	0,339	0,322	82	77	0,939
11-12-2024	23:47:00	1,701E38	1,701E38	1,701E38	0,25	0,25	0,40	20,8	0,468	0,450	114	108	0,951	0,568	2170	2156	2,06	2,16	0,40	21,3	0,409	0,398	99	96	0,969	0,495	11	11	2,63	2,75	0,40	21,4	0,488	0,483	117	116	0,986	0,590	1149	815	13,92	1,92	0,40	21,0	0,339	0,329	82	79	0,962
11-13-2024	00:02:00	1,701E38	1,701E38	1,701E38	0,25	0,25	0,40	21,0	0,448	0,408	110	98	0,889	0,541	1578	1547	2,06	2,16	0,40	21,4	0,409	0,396	99	95	0,961	0,495	40	39	2,63	2,75	0,40	21,5	0,538	0,532	130	128	0,986	0,653	1019	611	14,16	2,13	0,40	20,9	0,508	0,488	123	117	0,950
11-13-2024	00:17:00	1,701E38	1,701E38	1,701E38	0,25	0,25	0,40	20,7	0,409	0,373	100	89	0,891	0,493	1366	1366	2,06	2,16	0,40	21,2	0,468	0,461	113	110	0,980	0,565	852	591	2,78	2,75	0,40	21,3	0,429	0,417	104	100	0,966	0,519	774	548	14,33	2,20	0,40	20,8	0,468	0,452	113	108	0,957
11-13-2024	00:32:00	1,701E38	1,701E38	1,701E38	0,25	0,25	0,40	20,8	0,359	0,308	89	73	0,827	0,430	1568	1568	2,06	2,16	0,40	21,3	0,518	0,504	126	121	0,965	0,629	962	528	2,86	2,78	0,40	21,4	0,389	0,371	94	89	0,945	0,469	173	173	14,55	2,20	0,40	21,0	0,468	0,455	113	109	0,964
11-13-2024	00:47:00	1,701E38	1,701E38	1,701E38	0,25	0,25	0,40	21,0	0,349	0,294	87	71	0,810	0,422	1270	1270	2,06	2,16	0,40	21,4	0,508	0,487	124	117	0,947	0,617	691	458	2,86	2,82	0,40	21,5	0,329	0,318	80	76	0,957	0,398	3	3	14,69	2,20	0,40	20,9	0,429	0,411	104	99	0,948
11-13-2024	01:02:00	1,701E38	1,701E38	1,701E38	0,25	0,25	0,40	20,7	0,379	0,309	95	74	0,778	0,458	2461	2461	2,07	2,16	0,40	21,1	0,468	0,451	114	108	0,954	0,568	78	64	2,86	2,89	0,40	21,3	0,329	0,319	79	76	0,961	0,396	25	25	14,91	2,20	0,40	20,8	0,359	0,338	88	82	0,929
11-13-2024	01:17:00	1,701E38	1,701E38	1,701E38	0,25	0,25	0,40	20,8	0,379	0,310	94	74	0,782	0,453	913	913	2,12	2,16	0,40	21,3	0,439	0,412	107	99	0,925	0,530	7	7	2,86	2,90	0,40	21,4	0,468	0,456	113	110	0,967	0,568	1117	890	15,06	2,24	0,40	21,0	0,448	0,428	109	102	0,943
11-13-2024	01:32:00	1,701E38	1,701E38	1,701E38	0,25	0,25	0,40	21,1	0,339	0,273	85	65	0,768	0,409	498	498	2,12	2,16	0,40	21,4	0,478	0,455	116	109	0,939	0,578	105	75	2,86	3,02	0,40	21,5	0,518	0,508	126	122	0,974	0,631	1238	779	15,25	2,49	0,40	20,9	0,429	0,403	104	96	0,927
11-13-2024	01:47:00	1,701E38	1,701E38	1,701E38	0,25	0,25	0,40	20,8	0,359	0,289	90	69	0,767	0,432	2074	2074	2,13	2,16	0,40	21,2	0,429	0,401	105	96	0,920	0,519	30	29	2,86	3,02	0,40	21,3	0,429	0,418	104	101	0,969	0,520	1670	1426	15,45	2,58	0,40	20,9	0,429	0,411	104	99	0,948
11-13-2024	02:02:00	1,701E38	1,701E38	1,701E38	0,25	0,25	0,40	20,9	0,299	0,241	75	58	0,769	0,360	394	394	2,13	2,16	0,40	21,3	0,429	0,394	105	94	0,899	0,518	49	47	2,86	3,02	0,40	21,5	0,409	0,395	99	95	0,957	0,496	298	262	15,59	2,58	0,40	21,0	0,409	0,391	99	94	0,946
11-13-2024	02:17:00	1,701E38	1,701E38	1,701E38	0,25	0,25	0,40	20,9	0,329	0,259	83	62	0,745	0,396	2819	2819	2,14	2,16	0,40	21,3	0,429	0,406	104	98	0,934	0,519	303	163	2,86	3,02	0,40	21,4	0,329	0,309	80	74	0,925	0,396	365	365	15,73	2,58	0,40	20,8	0,339	0,319	83	77	0,926
11-13-2024	02:32:00	1,701E38	1,701E38	1,701E38	0,25	0,25	0,40	20,7	0,359	0,288	90	69	0,763	0,432	5023	5015	2,14	2,16	0,40	21,2	0,478	0,452	116	108	0,932	0,578	700	420	3,00	3,06	0,40	21,3	0,299	0,294	72	71	0,980	0,362	114	114	15,88	2,58	0,40	20,8	0,319	0,310	77	74	0,966
11-13-2024	02:47:00	1,701E38	1,701E38	1,701E38	0,25	0,25	0,40	20,9	0,389	0,310	98	74	0,758	0,466	3909	3906	2,14	2,16	0,40	21,3	0,558	0,526	136	126	0,928	0,675	1003	678	3,32	3,17	0,40	21,5	0,329	0,315	80	76	0,947	0,398	132	124	16,02	2,58	0,40	21,0	0,339	0,321	82	77	0,935
11-13-2024	03:02:00	1,701E38	1,701E38	1,701E38	0,25	0,25	0,40	21,0	0,379	0,297	96	71	0,741	0,457	4949	4949	2,14	2,16	0,40	21,4	0,518	0,485	127	117	0,921	0,628	54	43	3,32	3,30	0,40	21,5	0,478	0,473	115	114	0,986	0,579	796	580	16,14	2,73	0,40	20,8	0,329	0,311	80	75	0,934
11-13-2024	03:17:00	1,701E38	1,701E38	1,701E38	0,25	0,25	0,40	20,7	0,319	0,251	81	60	0,746	0,385	5366	5361	2,21	2,16	0,40	21,2	0,468	0,446	113	107	0,941	0,564	27	14	3,32	3,30	0,40	21,3	0,429	0,414	104	100	0,959	0,519	1473	1142	16,32	2,81	0,40	20,8	0,379	0,374	91	89	0,984
11-13-2024	03:32:00	1,701E38	1,701E38	1,701E38	0,25	0,25	0,40	20,9	0,319	0,246	81	59	0,729	0,384	6273	6273	2,21	2,16	0,40	21,4	0,468	0,432	115	104	0,903	0,568	220	118	3,32	3,30	0,40	21,5	0,409	0,390	99	93	0,943	0,494	177	112	16,44	2,99	0,40	21,0	0,478	0,467	116	112	0,970
11-13-2024	03:47:00	1,701E38	1,701E38	1,701E38	0,25	0,25	0,40	20,9	0,339	0,259	86	62	0,719	0,407	6929	6929	2,21	2,16	0,40	21,3	0,558	0,527	136	126	0,931	0,674	920	480	3,39	3,36	0,40	21,4	0,339	0,320	82	77	0,931	0,410	0	0	16,56	2,99	0,40	20,8	0,429	0,419	104	101	0,973
11-13-2024	04:02:00	1,701E38	1,701E38	1,701E38	0,25	0,25	0,40	20,6	0,299	0,230	76	55	0,727	0,361	4631	4630	2,22	2,16	0,40	21,1	0,518	0,487	127	117	0,924	0,629	684	446	3,41	3,36	0,40	21,3	0,329	0,321	79	77	0,971	0,398	0	0	16,63	2,99	0,40	20,8	0,319	0,297	78	71	0,913
11-13-2024	04:17:00	1,701E38	1,701E38	1,701E38	0,25	0,25	0,40	20,8	0,339	0,256	86	61	0,710	0,409	6316	6316	2,22	2,16	0,40	21,3	0,429	0,400	104	95	0,916	0,516	27	27	3,41	3,36	0,40	21,4	0,339	0,325	82	78	0,948	0,411	173	154	16,77	3,01	0,40	21,0	0,289	0,257	71	62	0,866
11-13-2024	04:32:00	1,701E38	1,701E38	1,701E38	0,25	0,25	0,40	20,9	0,319	0,241	81	58	0,712	0,385	5588	5588	2,23	2,16	0,40	21,4	0,458	0,424	112	101	0,907	0,552	998	728	3,41	3,47	0,40	21,5	0,468	0,460	113	111	0,977	0,569	1391	834	16,84	3,02	0,40	20,9	0,289	0,270	70	65	0,917
11-13-2024	04:47:00	1,701E38	1,701E38	1,701E38	0,25	0,25	0,40	20,6	0,309	0,235	78	56	0,717	0,371	5087	5086	2,23	2,16	0,40	21,2	0,568	0,542	138	130	0,942	0,688	566	322	3,82	3,89	0,40	21,4	0,458	0,446	111	107	0,967	0,554	1425	1205	16,99	3,27	0,40	20,8	0,429	0,405	104	97	0,930
11-13-2024	05:02:00	1,701E38	1,701E38	1,701E38	0,25	0,25	0,40	20,8	0,379	0,295	96	71	0,737	0,457	1482	1431	2,23	2,16	0,40	21,4	0,538	0,510	131	122	0,935	0,650	1399	1030	4,03	4,22	0,40	21,5	0,399	0,378	97	91	0,934	0,484	372	304	17,11	3,28	0,40	21,0	0,468	0,444	113	106	0,934
11-13-2024	05:17:00	1,701E38	1,701E38	1,701E38	0,25	0,25	0,40	20,9	0,379	0,293	96	70	0,730	0,457	1718	1605	2,24	2,16	0,40	21,3	0,548	0,521	132	124	0,938	0,659	2301	1601	4,29	4,28	0,40	21,4	0,329	0,308	80	74	0,920	0,398	0	0	17,25	3,28	0,40	20,7	0,409	0,380	100	91	0,913
11-13-2024	05:32:00	1,701E38	1,701E38	1,701E38	0,25	0,25	0,40	20,6	0,429	0,332	109	80	0,732	0,516	1977	1952	2,30	2,16	0,40	21,2	0,558	0,543	135	130	0,966	0,676	2382	1920	4,41	4,28	0,40	21,4	0,339	0,331	82	79	0,971	0,410	4	4	17,33	3,28	0,40	20,9	0,429	0,394	105	94	0,899
11-13-2024	05:47:00	1,701E38	1,701E38	1,701E38	0,25	0,25	0,40	20,9	0,448	0,348	114	83	0,733	0,541	3192	3139	2,53	2,57	0,40	21,4	0,528	0,504	128	121	0,942	0,638	1475	975	4,41	4,35	0,40	21,5	0,339	0,315	83	76	0,913	0,411	0	0	17,47	3,28	0,40	21,1	0,359	0,333	88	80	0,912
11-13-2024	06:02:00	1,701E38	1,701E38	1,701E38	0,25	0,25	0,40	20,9	0,429	0,360	107	86	0,807	0,516	3728	3582	2,53	2,58	0,40	21,3	0,498	0,470	121	112	0,928	0,600	1926	1304	4,52	4,35	0,40	21,4	0,429	0,403	105	97	0,927	0,520	615	487	17,54	3,28	0,40	20,8	0,289	0,261	71	62	0,881
11-13-2024	06:17:00	1,701E38	1,701E38	1,701E38	0,25	0,25	0,40	20,6	0,429	0,384	105	92	0,871	0,517	1565	1486	2,53	2,58	0,40	21,2	0,498	0,471	121	113	0,931	0,603	83	71	4,52	4,55	0,40	21,4	0,478	0,454	117	109	0,935	0,580	741	519	17,69	3,38	0,40	20,9	0,319	0,275	80	66	0,831
11-13-2024	06:32:00	1,701E38	1,701E38	1,701E38	0,25	0,25	0,40	20,9	0,399	0,344	98	82	0,834	0,478	962	962	2,53	2,58	0,40	21,4	0,468	0,428	115	102	0,893	0,566	10	9	4,52	4,55	0,40	21,5	0,389	0,365	94	87	0,925	0,468	480	412	17,76	3,38	0,40	21,0	0,319	0,264	80	63	0,790
11-13-2024	06:47:00	1,701E38	1,701E38	1,701E38	0,25	0,25	0,40	20,8	0,389	0,352	96	85	0,883	0,471	436	338	2,57	2,58	0,40	21,3	0,448	0,406	110	97	0,883	0,540	39	39	4,52	4,55	0,40	21,4	0,319	0,294	78	71	0,904	0,386	301	301	17,84	3,38	0,40	20,7	0,319	0,262	80	63	0,786
11-13-2024	07:02:00	1,701E38	1,701E38	1,701E38	0,25	0,25	0,40	20,6	0,429	0,379	105	90	0,858	0,516	1882	1664	2,57	2,59	0,40	21,2	0,419	0,375	103	90	0,872	0,506	71	66	4,52	4,55	0,40	21,3	0,309	0,287	76	69	0,911	0,375	236	236	17,91	3,38	0,40	20,8	0,389	0,326	97	78	0,805
11-13-2024	07:17:00	1,701E38	1,701E38	1,701E38	0,25	0,25	0,40	21,0	0,399	0,352	98	84	0,856	0,481	1769	1567	2,57	2,59	0,40	21,3	0,448	0,403	110	97	0,876	0,541	63	53	4,52	4,55	0,40	21,4	0,309	0,275	76	66	0,864	0,374	423	423	18,05	3,38	0,40	20,8	0,289	0,230	73	55	0,757
11-13-2024	07:32:00	1,701E38	1,701E38	1,701E38	0,25	0,25	0,40	20,7	0,409	0,359	101	86	0,852	0,493	451	445	2,57	2,59	0,40	21,1	0,409	0,370	101	89	0,884	0,495	15	9	4,52	4,55	0,40	21,3	0,329	0,291	81	70	0,857	0,397	232	232	18,13	3,38	0,40	20,6	0,279	0,227	70	54	0,774
11-13-2024	07:47:00	1,701E38	1,701E38	1,701E38	0,25	0,25	0,40	20,5	0,339	0,293	84	70	0,835	0,410	158	158	2,57	2,59	0,40	21,1	0,399	0,351	99	84	0,852	0,482	21	5	4,52	4,55	0,40	21,3	0,299	0,261	74	63	0,845	0,362	414	414	18,20	3,38	0,40	20,8	0,329	0,265	83	64	0,766
11-13-2024	08:02:00	1,701E38	1,701E38	1,701E38	0,25	0,25	0,40	20,8	0,309	0,266	76	63	0,831	0,371	78	78	2,57	2,59	0,40	21,3	0,458	0,398	114	96	0,840	0,555	1141	766	4,52	4,55	0,40	21,4	0,369	0,325	91	78	0,854	0,444	201	201	18,28	3,38	0,40	20,8	0,309	0,241	78	58	0,739
11-13-2024	08:17:00	1,701E38	1,701E38	1,701E38	0,25	0,25	0,40	20,7	0,339	0,282	84	67	0,797	0,405	955	901	2,57	2,96	0,40	21,2	0,458	0,401	114	97	0,846	0,556	1849	1289	4,52	4,55	0,40	21,3	0,289	0,251	72	60	0,841	0,349	35	35	18,35	3,38	0,40	20,6	0,309	0,244	78	59	0,748
11-13-2024	08:32:00	1,701E38	1,701E38	1,701E38	0,25	0,25	0,40	20,7	0,409	0,367	101	88	0,873	0,494	695	668	2,73	2,97	0,40	21,2	0,488	0,444	120	106	0,887	0,590	1889	1369	4,52	4,55	0,40	21,3	0,309	0,255	78	61	0,789	0,374	111	111	18,42	3,38	0,40	20,9	0,319	0,250	81	60	0,742
11-13-2024	08:47:00	1,701E38	1,701E38	1,701E38	0,25	0,25	0,40	20,9	0,349	0,299	86	71	0,826	0,420	224	201	2,75	2,98	0,40	21,3	0,518	0,467	127	112	0,878	0,625	117	71	4,52	4,55	0,40	21,4	0,359	0,295	90	71	0,787	0,434	456	423	18,76	3,38	0,40	20,8	0,349	0,282	88	68	0,769
11-13-2024	09:02:00	1,701E38	1,701E38	1,701E38	0,25	0,25	0,40	20,6	0,409	0,371	100	89	0,888	0,495	123	123	2,75	2,98	0,40	21,2	0,488	0,427	121	102	0,845	0,590	36	2	4,52	4,55	0,40	21,2	0,359	0,291	91	70	0,771	0,434	173	150	18,76	3,38	0,40	20,6	0,319	0,245	81	59	0,725
11-13-2024	09:17:00	1,701E38	1,701E38	1,701E38	0,25	0,25	0,40	20,6	0,339	0,308	83	74	0,887	0,410	316	311	2,75	2,98	0,40	21,2	0,448	0,380	112	91	0,815	0,542	114	95	4,52	4,55	0,40	21,4	0,309	0,249	78	60	0,766	0,373	5	5	18,76	3,38	0,40	20,9	0,299	0,230	76	55	0,727
11-13-2024	09:32:00	1,701E38	1,701E38	1,701E38	0,25	0,25	0,40	20,9	0,448	0,406	110	97	0,883	0,540	2307	1911	3,15	2,98	0,40	21,4	0,419	0,351	105	84	0,803	0,506	0	0	4,52	4,55	0,40	21,4	0,299	0,240	75	58	0,764	0,361	6	6	18,76	3,38	0,40	20,8	0,299	0,232	76	55	0,732
11-13-2024	09:47:00	1,701E38	1,701E38	1,701E38	0,25	0,25	0,40	20,6	0,478	0,449	117	108	0,923	0,580	401	275	3,15	2,99	0,40	21,3	0,429	0,357	107	86	0,797	0,517	32	31	4,52	4,61	0,40	21,4	0,319	0,259	80	62	0,773	0,384	7	7	18,76	3,38	0,40	20,9	0,309	0,243	78	58	0,744
11-13-2024	10:02:00	1,701E38	1,701E38	1,701E38	0,25	0,25	0,40	21,0	0,389	0,362	95	87	0,914	0,471	48	48	3,15	3,01	0,40	21,4	0,448	0,358	113	86	0,758	0,541	15	14	4,52	4,96	0,40	21,5	0,568	0,479	142	115	0,810	0,685	161	142	18,76	3,83	0,40	20,9	0,309	0,241	78	58	0,739
11-13-2024	10:17:00	1,701E38	1,701E38	1,701E38	0,25	0,25	0,40	20,8	0,309	0,275	76	66	0,864	0,374	38	38	3,15	3,01	0,40	21,3	0,439	0,363	110	87	0,792	0,528	88	86	4,52	4,96	0,40	21,4	0,349	0,306	86	73	0,851	0,421	586	518	18,76	3,84	0,40	20,7	0,339	0,268	86	64	0,751
11-13-2024	10:32:00	1,701E38	1,701E38	1,701E38	0,25	0,25	0,40	20,6	0,289	0,253	72	61	0,846	0,351	127	127	3,15	3,02	0,40	21,2	0,429	0,348	107	83	0,774	0,515	50	45	4,52	4,96	0,40	21,4	0,319	0,287	78	69	0,876	0,384	34	34	18,76	3,84	0,40	20,9	0,429	0,346	108	83	0,768
11-13-2024	10:47:00	1,701E38	1,701E38	1,701E38	0,25	0,25	0,40	21,0	0,349	0,288	88	69	0,790	0,422	82	79	3,15	3,06	0,40	21,4	0,419	0,331	106	80	0,749	0,506	5	5	4,52	4,96	0,40	21,5	0,329	0,283	82	68	0,831	0,398	24	24	18,76	3,84	0,40	20,9	0,369	0,310	92	75	0,807
11-13-2024	11:02:00	1,701E38	1,701E38	1,701E38	0,25	0,25	0,40	20,8	0,329	0,280	82	67	0,818	0,397	50	40	3,15	3,08	0,40	21,3	0,409	0,324	104	78	0,751	0,494	39	22	4,52	5,13	0,40	21,4	0,339	0,300	84	72	0,861	0,410	42	42	18,76	3,84	0,40	20,7	0,359	0,304	89	73	0,815
11-13-2024
[truncated: 192 more columns]

## Sheet: ambient temp day 2
Date	Time	Chamber			Ref 1,1	Ref 1,4	Box 1											Box 2												Box 3												Box 4
Date	Time	TempC	HumC	LightC	S,Flow	S,Flow	Flow	Temp	dO2	dCO2	VO2(3)	VCO2(3)	RER	H(3)	XT+YT	Drink	Feed	Flow	Temp	dO2	dCO2	VO2(3)	VCO2(3)	RER	H(3)	XT+YT	XT	Drink	Feed	Flow	Temp	dO2	dCO2	VO2(3)	VCO2(3)	RER	H(3)	XT+YT	XT	Drink	Feed	Flow	Temp	dO2	dCO2	VO2(3)	VCO2(3)	RER	H(3)
[t]		[°C]	[%]	[%]	[l/min]	[l/min]	[l/min]	[°C]	[%]	[%]	[ml/h]	[ml/h]		[kcal/h]	[Cnt]	[ml]	[g]	[l/min]	[°C]	[%]	[%]	[ml/h]	[ml/h]		[kcal/h]	[Cnt]	[Cnt]	[ml]	[g]	[l/min]	[°C]	[%]	[%]	[ml/h]	[ml/h]		[kcal/h]	[Cnt]	[Cnt]	[ml]	[g]	[l/min]	[°C]	[%]	[%]	[ml/h]	[ml/h]		[kcal/h]
11-13-2024	11:21:00	1,701E38	1,701E38	1,701E38	0,25	0,25	0,40	20,8	0,429	0,373	106	89	0,841	0,517	437	0,08	0,12	0,40	21,3	0,409	0,318	104	76	0,734	0,494	27	26	0,01	0,25	0,40	21,5	0,329	0,293	81	70	0,866	0,398	201	177	0,03	0,01	0,40	21,0	0,329	0,262	83	63	0,757	0,397
11-13-2024	11:36:00	1,701E38	1,701E38	1,701E38	0,25	0,25	0,40	21,1	0,369	0,324	91	78	0,850	0,445	61	0,08	0,12	0,40	21,4	0,399	0,310	101	74	0,735	0,481	13	13	0,01	0,25	0,40	21,5	0,429	0,391	106	94	0,892	0,520	524	441	0,09	0,04	0,40	20,8	0,309	0,244	78	59	0,748	0,373
11-13-2024	11:51:00	1,701E38	1,701E38	1,701E38	0,25	0,25	0,40	20,8	0,319	0,275	79	65	0,831	0,383	10	0,08	0,12	0,40	21,3	0,379	0,294	96	70	0,734	0,455	23	19	0,01	0,25	0,40	21,4	0,329	0,302	81	72	0,897	0,398	156	156	0,09	0,04	0,40	20,7	0,309	0,253	77	60	0,780	0,372
11-13-2024	12:06:00	1,701E38	1,701E38	1,701E38	0,25	0,25	0,40	20,7	0,339	0,284	84	68	0,805	0,408	107	0,08	0,12	0,40	21,3	0,379	0,294	96	71	0,734	0,458	14	13	0,01	0,25	0,40	21,4	0,339	0,315	83	75	0,913	0,409	49	49	0,09	0,04	0,40	21,0	0,309	0,249	78	60	0,766	0,372
11-13-2024	12:21:00	1,701E38	1,701E38	1,701E38	0,25	0,25	0,40	21,1	0,339	0,271	85	64	0,759	0,406	20	0,08	0,12	0,40	21,4	0,379	0,297	96	72	0,741	0,459	29	18	0,01	0,25	0,40	21,5	0,339	0,303	84	73	0,869	0,410	51	51	0,09	0,04	0,40	20,9	0,309	0,245	78	59	0,753	0,372
11-13-2024	12:36:00	1,701E38	1,701E38	1,701E38	0,25	0,25	0,40	20,8	0,359	0,297	90	71	0,791	0,434	701	0,13	0,17	0,40	21,3	0,409	0,324	103	77	0,751	0,492	589	440	0,02	0,25	0,40	21,4	0,309	0,286	75	68	0,907	0,373	64	64	0,09	0,04	0,40	20,7	0,279	0,221	71	53	0,749	0,337
11-13-2024	12:51:00	1,701E38	1,701E38	1,701E38	0,25	0,25	0,40	20,7	0,409	0,353	101	84	0,834	0,489	946	0,13	0,36	0,40	21,3	0,468	0,384	118	92	0,782	0,565	2966	2121	0,07	0,25	0,40	21,5	0,289	0,253	72	61	0,846	0,349	52	52	0,09	0,04	0,40	20,9	0,299	0,234	76	56	0,741	0,361
11-13-2024	13:06:00	1,701E38	1,701E38	1,701E38	0,25	0,25	0,40	21,1	0,458	0,403	113	97	0,853	0,554	53	0,13	0,36	0,40	21,4	0,518	0,420	131	101	0,773	0,627	1909	1380	0,07	0,25	0,40	21,5	0,299	0,265	74	64	0,860	0,361	54	54	0,09	0,04	0,40	20,8	0,279	0,221	71	53	0,749	0,338
11-13-2024	13:21:00	1,701E38	1,701E38	1,701E38	0,25	0,25	0,40	20,8	0,379	0,340	93	82	0,873	0,458	137	0,13	0,59	0,40	21,3	0,468	0,390	117	93	0,797	0,566	35	35	0,07	0,25	0,40	21,4	0,309	0,267	77	64	0,835	0,375	158	158	0,09	0,04	0,40	20,7	0,339	0,281	85	67	0,793	0,409
11-13-2024	13:36:00	1,701E38	1,701E38	1,701E38	0,25	0,25	0,40	20,7	0,339	0,315	82	75	0,913	0,408	13	0,13	1,16	0,40	21,2	0,409	0,330	103	79	0,768	0,494	2	2	0,07	0,25	0,40	21,4	0,289	0,250	72	60	0,836	0,349	213	207	0,09	0,04	0,40	20,8	0,379	0,308	95	73	0,774	0,455
11-13-2024	13:51:00	1,701E38	1,701E38	1,701E38	0,25	0,25	0,40	21,1	0,359	0,327	88	78	0,892	0,433	56	0,13	1,16	0,40	21,4	0,379	0,300	96	72	0,752	0,459	28	28	0,07	0,25	0,40	21,5	0,359	0,310	89	74	0,835	0,433	529	466	0,12	0,11	0,40	20,8	0,309	0,250	78	60	0,771	0,374
11-13-2024	14:06:00	1,701E38	1,701E38	1,701E38	0,25	0,25	0,40	20,8	0,329	0,281	82	67	0,822	0,396	116	0,13	1,16	0,40	21,3	0,399	0,315	101	76	0,749	0,482	11	11	0,07	0,25	0,40	21,4	0,359	0,315	89	76	0,851	0,434	277	250	0,12	0,11	0,40	20,7	0,289	0,241	73	58	0,801	0,350
11-13-2024	14:21:00	1,701E38	1,701E38	1,701E38	0,25	0,25	0,40	20,8	0,349	0,303	87	73	0,839	0,421	15	0,13	1,16	0,40	21,3	0,399	0,318	101	76	0,756	0,483	2	2	0,07	0,25	0,40	21,5	0,339	0,287	85	69	0,814	0,409	68	68	0,12	0,11	0,40	21,0	0,289	0,233	72	55	0,767	0,345
11-13-2024	14:36:00	1,701E38	1,701E38	1,701E38	0,25	0,25	0,40	21,0	0,329	0,281	82	67	0,822	0,397	61	0,13	1,16	0,40	21,4	0,389	0,303	99	73	0,736	0,469	16	16	0,07	0,25	0,40	21,5	0,309	0,265	77	64	0,826	0,373	61	61	0,12	0,11	0,40	20,8	0,319	0,249	81	60	0,738	0,385
11-13-2024	14:51:00	1,701E38	1,701E38	1,701E38	0,25	0,25	0,40	20,8	0,339	0,292	84	69	0,831	0,406	63	0,13	1,16	0,40	21,2	0,389	0,321	97	77	0,790	0,469	102	74	0,07	0,25	0,40	21,4	0,309	0,261	77	62	0,812	0,372	32	32	0,12	0,11	0,40	20,6	0,289	0,232	73	56	0,762	0,349
11-13-2024	15:06:00	1,701E38	1,701E38	1,701E38	0,25	0,25	0,40	20,8	0,329	0,293	81	70	0,866	0,396	202	0,13	1,16	0,40	21,3	0,359	0,287	91	69	0,759	0,434	10	10	0,07	0,25	0,40	21,5	0,339	0,291	84	70	0,826	0,409	68	68	0,12	0,16	0,40	20,9	0,289	0,234	72	56	0,772	0,347
11-13-2024	15:21:00	1,701E38	1,701E38	1,701E38	0,25	0,25	0,40	21,0	0,359	0,309	90	74	0,831	0,435	186	0,13	1,16	0,40	21,3	0,369	0,291	93	69	0,746	0,444	8	8	0,07	0,25	0,40	21,4	0,309	0,267	77	64	0,835	0,374	14	14	0,12	0,16	0,40	20,7	0,299	0,238	75	57	0,755	0,360
11-13-2024	15:36:00	1,701E38	1,701E38	1,701E38	0,25	0,25	0,40	20,7	0,379	0,331	94	79	0,846	0,457	7	0,13	1,16	0,40	21,2	0,379	0,300	96	72	0,752	0,456	12	12	0,07	0,25	0,40	21,3	0,319	0,271	80	65	0,817	0,386	17	17	0,12	0,16	0,40	20,6	0,379	0,311	95	75	0,785	0,458
11-13-2024	15:51:00	1,701E38	1,701E38	1,701E38	0,25	0,25	0,40	20,6	0,359	0,322	88	77	0,875	0,432	116	0,21	1,16	0,40	21,2	0,359	0,286	91	69	0,756	0,435	20	20	0,07	0,25	0,40	21,4	0,319	0,275	79	66	0,831	0,385	32	32	0,12	0,16	0,40	20,9	0,359	0,308	89	74	0,827	0,434
11-13-2024	16:06:00	1,701E38	1,701E38	1,701E38	0,25	0,25	0,40	21,0	0,359	0,321	88	77	0,871	0,433	16	0,21	1,16	0,40	21,4	0,409	0,315	104	76	0,727	0,493	45	41	0,07	0,25	0,40	21,5	0,448	0,376	113	91	0,805	0,545	154	154	0,15	0,34	0,40	20,8	0,319	0,265	80	63	0,795	0,385
11-13-2024	16:21:00	1,701E38	1,701E38	1,701E38	0,25	0,25	0,40	20,7	0,309	0,286	75	68	0,907	0,371	49	0,21	1,16	0,40	21,2	0,389	0,324	97	78	0,797	0,470	617	426	0,12	0,25	0,40	21,3	0,319	0,282	79	67	0,858	0,384	25	25	0,15	0,34	0,40	20,6	0,289	0,241	72	58	0,801	0,349
11-13-2024	16:36:00	1,701E38	1,701E38	1,701E38	0,25	0,25	0,40	20,6	0,319	0,288	78	69	0,881	0,383	76	0,21	1,16	0,40	21,2	0,468	0,389	118	93	0,794	0,566	1085	701	0,14	0,25	0,40	21,4	0,319	0,283	79	68	0,862	0,386	24	24	0,15	0,34	0,40	20,8	0,309	0,241	78	58	0,739	0,372
11-13-2024	16:51:00	1,701E38	1,701E38	1,701E38	0,25	0,25	0,40	21,0	0,339	0,309	83	74	0,891	0,411	147	0,21	1,16	0,40	21,4	0,478	0,400	119	96	0,801	0,576	29	14	0,14	0,25	0,40	21,5	0,319	0,278	79	67	0,844	0,385	21	21	0,15	0,34	0,40	20,8	0,498	0,413	125	99	0,793	0,600
11-13-2024	17:06:00	1,701E38	1,701E38	1,701E38	0,25	0,25	0,40	20,8	0,359	0,322	88	77	0,875	0,431	341	0,21	1,16	0,40	21,2	0,429	0,353	108	85	0,787	0,519	14	13	0,14	0,25	0,40	21,3	0,309	0,278	76	67	0,878	0,374	28	28	0,15	0,34	0,40	20,6	0,359	0,299	90	72	0,799	0,434
11-13-2024	17:21:00	1,701E38	1,701E38	1,701E38	0,25	0,25	0,40	20,6	0,409	0,369	100	88	0,881	0,494	145	0,37	1,16	0,40	21,1	0,369	0,299	93	72	0,773	0,444	111	73	0,14	0,25	0,40	21,3	0,429	0,380	106	91	0,861	0,519	99	99	0,16	0,40	0,40	20,7	0,309	0,259	77	62	0,803	0,373
11-13-2024	17:36:00	1,701E38	1,701E38	1,701E38	0,25	0,25	0,40	21,0	0,369	0,332	91	80	0,878	0,446	28	0,37	1,16	0,40	21,4	0,498	0,406	125	97	0,776	0,598	340	173	0,14	0,25	0,40	21,5	0,339	0,297	84	71	0,848	0,410	78	78	0,16	0,45	0,40	20,9	0,329	0,273	82	66	0,796	0,397
11-13-2024	17:51:00	1,701E38	1,701E38	1,701E38	0,25	0,25	0,40	20,9	0,389	0,359	95	86	0,906	0,472	408	0,37	1,16	0,40	21,2	0,478	0,422	119	102	0,855	0,581	143	82	0,21	0,25	0,40	21,3	0,359	0,310	88	74	0,835	0,430	165	165	0,16	0,50	0,40	20,7	0,379	0,329	94	79	0,838	0,459
11-13-2024	18:06:00	1,701E38	1,701E38	1,701E38	0,25	0,25	0,40	20,6	0,429	0,394	105	94	0,899	0,517	308	0,54	1,16	0,40	21,1	0,458	0,418	112	100	0,891	0,551	298	193	0,31	0,25	0,40	21,3	0,339	0,306	84	74	0,882	0,411	101	101	0,16	0,50	0,40	20,7	0,478	0,424	118	102	0,861	0,578
11-13-2024	18:21:00	1,701E38	1,701E38	1,701E38	0,25	0,25	0,40	20,8	0,409	0,378	100	90	0,906	0,493	550	0,54	1,21	0,40	21,3	0,528	0,485	129	116	0,900	0,639	973	612	0,59	0,25	0,40	21,4	0,429	0,390	105	93	0,889	0,517	386	386	0,25	0,68	0,40	20,9	0,468	0,414	116	99	0,858	0,565
11-13-2024	18:36:00	1,701E38	1,701E38	1,701E38	0,25	0,25	0,40	21,0	0,468	0,438	114	105	0,918	0,567	689	0,91	1,36	0,40	21,3	0,608	0,572	148	137	0,927	0,735	610	428	0,84	0,25	0,40	21,4	0,448	0,405	110	97	0,879	0,541	524	471	0,40	0,76	0,40	20,8	0,409	0,369	100	88	0,881	0,493
11-13-2024	18:51:00	1,701E38	1,701E38	1,701E38	0,25	0,25	0,40	20,6	0,468	0,451	113	108	0,954	0,567	791	1,09	1,54	0,40	21,1	0,518	0,496	125	119	0,948	0,626	732	408	1,02	0,25	0,40	21,3	0,399	0,376	97	90	0,930	0,482	457	414	0,40	0,85	0,40	20,8	0,458	0,430	111	102	0,924	0,550
11-13-2024	19:06:00	1,701E38	1,701E38	1,701E38	0,25	0,25	0,40	20,8	0,528	0,495	128	118	0,922	0,637	1251	1,33	1,66	0,40	21,4	0,468	0,434	114	104	0,909	0,563	23	18	1,02	0,25	0,40	21,5	0,448	0,418	109	100	0,916	0,542	694	518	0,48	0,98	0,40	21,0	0,458	0,419	112	100	0,894	0,552
11-13-2024	19:21:00	1,701E38	1,701E38	1,701E38	0,25	0,25	0,40	21,0	0,558	0,526	136	126	0,928	0,677	298	1,39	1,81	0,40	21,4	0,448	0,419	109	100	0,919	0,542	44	31	1,02	0,25	0,40	21,5	0,498	0,478	121	115	0,949	0,603	689	504	0,62	1,38	0,40	20,8	0,429	0,389	106	94	0,885	0,521
11-13-2024	19:36:00	1,701E38	1,701E38	1,701E38	0,25	0,25	0,40	20,7	0,448	0,409	109	97	0,893	0,538	20	1,39	1,82	0,40	21,2	0,439	0,420	106	101	0,949	0,529	49	42	1,02	0,25	0,40	21,4	0,488	0,466	118	112	0,942	0,590	1033	843	0,71	1,39	0,40	20,9	0,498	0,473	121	114	0,937	0,604
11-13-2024	19:51:00	1,701E38	1,701E38	1,701E38	0,25	0,25	0,40	20,9	0,369	0,358	89	85	0,963	0,444	62	1,39	1,82	0,40	21,3	0,409	0,397	99	95	0,965	0,495	205	124	1,02	0,25	0,40	21,5	0,458	0,434	111	104	0,933	0,553	136	136	0,71	1,39	0,40	21,0	0,588	0,560	142	134	0,941	0,708
11-13-2024	20:06:00	1,701E38	1,701E38	1,701E38	0,25	0,25	0,40	20,9	0,419	0,392	102	94	0,922	0,505	601	1,39	2,00	0,40	21,3	0,598	0,587	144	141	0,977	0,723	640	320	1,19	0,47	0,40	21,4	0,429	0,407	104	97	0,937	0,517	554	421	0,78	1,39	0,40	20,8	0,498	0,472	121	113	0,934	0,601
11-13-2024	20:21:00	1,701E38	1,701E38	1,701E38	0,25	0,25	0,40	20,6	0,508	0,496	122	119	0,971	0,614	263	1,39	2,04	0,40	21,2	0,528	0,514	128	123	0,965	0,640	1255	715	1,34	0,57	0,40	21,4	0,478	0,467	115	111	0,970	0,575	1183	818	0,87	1,47	0,40	21,0	0,448	0,427	109	103	0,939	0,544
11-13-2024	20:36:00	1,701E38	1,701E38	1,701E38	0,25	0,25	0,40	20,9	0,448	0,433	109	104	0,956	0,543	156	1,46	2,12	0,40	21,4	0,548	0,532	132	127	0,963	0,662	797	444	1,35	0,57	0,40	21,6	0,448	0,428	109	103	0,943	0,545	1202	1184	0,99	1,59	0,40	21,1	0,488	0,458	118	109	0,924	0,587
11-13-2024	20:51:00	1,701E38	1,701E38	1,701E38	0,25	0,25	0,40	21,0	0,399	0,382	96	91	0,949	0,481	153	1,46	2,12	0,40	21,4	0,518	0,500	125	120	0,956	0,627	59	43	1,42	0,64	0,40	21,5	0,518	0,499	126	120	0,953	0,631	1163	1161	1,08	1,68	0,40	20,8	0,508	0,492	123	118	0,959	0,617
11-13-2024	21:06:00	1,701E38	1,701E38	1,701E38	0,25	0,25	0,40	20,8	0,488	0,465	118	111	0,939	0,589	186	1,46	2,12	0,40	21,3	0,429	0,405	104	97	0,930	0,518	7	7	1,42	0,64	0,40	21,5	0,458	0,438	111	105	0,943	0,555	834	834	1,08	1,68	0,40	21,0	0,518	0,496	125	119	0,948	0,625
11-13-2024	21:21:00	1,701E38	1,701E38	1,701E38	0,25	0,25	0,40	21,1	0,339	0,316	83	76	0,917	0,410	98	1,46	2,12	0,40	21,4	0,419	0,391	102	94	0,918	0,506	106	78	1,42	0,69	0,40	21,5	0,379	0,353	93	85	0,916	0,459	579	579	1,08	1,72	0,40	21,0	0,488	0,472	118	113	0,958	0,589
11-13-2024	21:36:00	1,701E38	1,701E38	1,701E38	0,25	0,25	0,40	20,8	0,369	0,351	89	84	0,939	0,444	917	1,77	2,55	0,40	21,2	0,498	0,483	120	116	0,962	0,603	478	341	1,42	0,83	0,40	21,4	0,448	0,434	108	104	0,959	0,542	2179	1862	1,16	1,83	0,40	20,9	0,508	0,495	123	119	0,968	0,616
11-13-2024	21:51:00	1,701E38	1,701E38	1,701E38	0,25	0,25	0,40	20,9	0,468	0,451	113	108	0,954	0,566	255	1,78	2,55	0,40	21,3	0,528	0,514	127	123	0,965	0,638	336	144	1,70	1,19	0,40	21,5	0,448	0,440	108	106	0,977	0,544	2002	1541	1,33	2,03	0,40	21,1	0,478	0,462	116	111	0,958	0,581
11-13-2024	22:06:00	1,701E38	1,701E38	1,701E38	0,25	0,25	0,40	21,1	0,448	0,425	108	101	0,936	0,538	20	1,78	2,55	0,40	21,5	0,518	0,498	126	120	0,950	0,629	1273	711	1,94	1,33	0,40	21,6	0,439	0,423	106	101	0,956	0,530	1934	1756	1,39	2,04	0,40	21,0	0,488	0,471	118	113	0,955	0,589
11-13-2024	22:21:00	1,701E38	1,701E38	1,701E38	0,25	0,25	0,40	20,7	0,379	0,359	92	86	0,936	0,457	81	1,78	2,55	0,40	21,3	0,568	0,554	137	133	0,969	0,688	1467	861	2,10	1,33	0,40	21,4	0,439	0,422	106	101	0,952	0,532	2444	2052	1,55	2,50	0,40	20,8	0,448	0,435	108	104	0,963	0,541
11-13-2024	22:36:00	1,701E38	1,701E38	1,701E38	0,25	0,25	0,40	20,9	0,558	0,541	134	129	0,961	0,671	120	1,86	2,57	0,40	21,4	0,538	0,522	130	125	0,963	0,651	208	132	2,22	1,80	0,40	21,6	0,498	0,481	120	115	0,955	0,600	1175	952	1,63	2,52	0,40	21,1	0,379	0,365	92	88	0,956	0,459
11-13-2024	22:51:00	1,701E38	1,701E38	1,701E38	0,25	0,25	0,40	21,0	0,339	0,310	83	74	0,895	0,408	100	1,86	2,60	0,40	21,4	0,508	0,487	123	116	0,947	0,613	47	47	2,22	1,83	0,40	21,5	0,458	0,436	111	105	0,940	0,555	2102	1948	1,67	2,52	0,40	20,9	0,339	0,320	82	76	0,931	0,408
11-13-2024	23:06:00	1,701E38	1,701E38	1,701E38	0,25	0,25	0,40	20,7	0,349	0,326	85	78	0,919	0,421	4	1,86	2,60	0,40	21,2	0,429	0,406	104	97	0,934	0,517	6	6	2,22	1,83	0,40	21,4	0,409	0,385	99	92	0,928	0,492	262	262	1,67	2,52	0,40	20,9	0,429	0,417	104	100	0,966	0,520
11-13-2024	23:21:00	1,701E38	1,701E38	1,701E38	0,25	0,25	0,40	20,8	0,339	0,325	81	77	0,948	0,407	244	1,87	2,60	0,40	21,3	0,448	0,435	108	104	0,963	0,542	188	117	2,22	1,94	0,40	21,5	0,439	0,417	107	100	0,938	0,531	165	156	1,71	2,52	0,40	21,1	0,498	0,479	121	115	0,952	0,604
11-13-2024	23:36:00	1,701E38	1,701E38	1,701E38	0,25	0,25	0,40	21,0	0,518	0,488	126	117	0,927	0,625	463	1,87	2,66	0,40	21,4	0,488	0,476	118	114	0,967	0,593	231	129	2,31	1,94	0,40	21,5	0,359	0,340	87	81	0,933	0,434	50	50	1,71	2,52	0,40	20,9	0,429	0,407	104	97	0,937	0,517
11-13-2024	23:51:00	1,701E38	1,701E38	1,701E38	0,25	0,25	0,40	20,8	0,528	0,509	128	122	0,954	0,637	836	2,27	3,09	0,40	21,3	0,468	0,457	113	110	0,970	0,568	10	1	2,31	1,94	0,40	21,5	0,359	0,341	87	82	0,938	0,434	99	99	1,71	2,52	0,40	21,0	0,339	0,316	83	76	0,917	0,411
11-14-2024	00:06:00	1,701E38	1,701E38	1,701E38	0,25	0,25	0,40	21,0	0,468	0,450	113	108	0,951	0,565	687	2,29	3,13	0,40	21,5	0,478	0,460	116	110	0,951	0,578	59	30	2,31	1,94	0,40	21,6	0,498	0,477	121	114	0,946	0,601	1621	1443	1,87	2,56	0,40	21,0	0,409	0,381	99	91	0,917	0,493
11-14-2024	00:21:00	1,701E38	1,701E38	1,701E38	0,25	0,25	0,40	20,8	0,458	0,430	112	103	0,924	0,555	99	2,29	3,13	0,40	21,3	0,429	0,412	104	99	0,951	0,519	64	20	2,31	1,94	0,40	21,4	0,518	0,504	125	121	0,965	0,627	1699	1347	1,92	2,62	0,40	20,8	0,458	0,446	111	107	0,967	0,555
11-14-2024	00:36:00	1,701E38	1,701E38	1,701E38	0,25	0,25	0,40	20,7	0,379	0,363	92	87	0,948	0,457	0	2,29	3,13	0,40	21,3	0,458	0,438	111	105	0,943	0,553	301	161	2,31	1,94	0,40	21,5	0,429	0,401	105	97	0,920	0,520	884	833	1,94	2,63	0,40	21,1	0,468	0,446	114	107	0,941	0,568
11-14-2024	00:51:00	1,701E38	1,701E38	1,701E38	0,25	0,25	0,40	21,0	0,369	0,352	89	84	0,943	0,443	18	2,29	3,13	0,40	21,5	0,488	0,462	119	111	0,933	0,593	713	474	2,40	2,10	0,40	21,6	0,399	0,369	98	89	0,908	0,482	9	9	1,94	2,63	0,40	21,0	0,389	0,364	95	88	0,921	0,472
11-14-2024	01:06:00	1,701E38	1,701E38	1,701E38	0,25	0,25	0,40	20,7	0,369	0,351	90	84	0,939	0,446	31	2,29	3,13	0,40	21,2	0,528	0,515	127	123	0,968	0,638	2132	1426	2,66	2,16	0,40	21,4	0,359	0,326	88	78	0,888	0,434	6	6	1,94	2,63	0,40	20,9	0,429	0,408	104	98	0,941	0,517
11-14-2024	01:21:00	1,701E38	1,701E38	1,701E38	0,25	0,25	0,40	20,8	0,359	0,344	87	83	0,950	0,434	41	2,29	3,13	0,40	21,4	0,528	0,500	128	120	0,934	0,637	263	245	2,66	2,17	0,40	21,5	0,379	0,335	94	81	0,857	0,460	231	214	1,94	2,63	0,40	21,1	0,488	0,467	118	112	0,946	0,589
11-14-2024	01:36:00	1,701E38	1,701E38	1,701E38	0,25	0,25	0,40	21,0	0,399	0,373	97	90	0,919	0,483	968	2,34	3,13	0,40	21,4	0,478	0,452	117	109	0,932	0,580	18	18	2,66	2,17	0,40	21,5	0,448	0,398	111	96	0,863	0,543	788	621	2,10	2,86	0,40	20,9	0,468	0,454	113	109	0,960	0,567
11-14-2024	01:51:00	1,701E38	1,701E38	1,701E38	0,25	0,25	0,40	20,6	0,429	0,401	105	96	0,920	0,519	703	2,35	3,27	0,40	21,2	0,468	0,436	115	105	0,915	0,570	52	52	2,66	2,17	0,40	21,4	0,429	0,396	105	95	0,906	0,518	283	75	2,10	2,87	0,40	21,0	0,429	0,405	104	97	0,930	0,516
11-14-2024	02:06:00	1,701E38	1,701E38	1,701E38	0,25	0,25	0,40	20,9	0,439	0,419	106	101	0,945	0,531	1529	2,41	3,28	0,40	21,4	0,439	0,401	107	96	0,894	0,529	47	47	2,66	2,17	0,40	21,5	0,349	0,314	86	75	0,877	0,422	215	6	2,10	2,87	0,40	21,1	0,389	0,365	95	88	0,925	0,472
11-14-2024	02:21:00	1,701E38	1,701E38	1,701E38	0,25	0,25	0,40	20,8	0,448	0,423	110	102	0,929	0,544	1102	2,48	3,28	0,40	21,3	0,448	0,414	110	100	0,906	0,543	748	508	2,74	2,34	0,40	21,4	0,319	0,284	79	68	0,867	0,385	131	5	2,10	2,87	0,40	20,8	0,359	0,338	87	81	0,929	0,434
11-14-2024	02:36:00	1,701E38	1,701E38	1,701E38	0,25	0,25	0,40	20,6	0,458	0,429	112	103	0,920	0,556	124	2,48	3,28	0,40	21,2	0,458	0,418	113	100	0,891	0,555	78	66	2,74	2,34	0,40	21,4	0,379	0,327	94	78	0,834	0,458	116	6	2,10	2,87	0,40	20,9	0,379	0,347	93	83	0,896	0,459
11-14-2024	02:51:00	1,701E38	1,701E38	1,701E38	0,25	0,25	0,40	20,8	0,349	0,329	85	79	0,928	0,421	94	2,48	3,28	0,40	21,4	0,429	0,392	105	94	0,895	0,519	6	6	2,74	2,35	0,40	21,5	0,478	0,423	119	102	0,858	0,580	618	481	2,28	3,09	0,40	21,1	0,429	0,407	104	98	0,937	0,519
11-14-2024	03:06:00	1,701E38	1,701E38	1,701E38	0,25	0,25	0,40	21,0	0,359	0,324	88	77	0,879	0,433	297	2,48	3,28	0,40	21,5	0,448	0,402	110	96	0,873	0,542	244	158	2,74	2,35	0,40	21,5	0,429	0,384	105	92	0,871	0,517	926	879	2,28	3,11	0,40	20,9	0,339	0,319	82	76	0,926	0,408
11-14-2024	03:21:00	1,701E38	1,701E38	1,701E38	0,25	0,25	0,40	20,7	0,419	0,390	102	94	0,915	0,507	1236	2,62	3,54	0,40	21,3	0,478	0,438	117	105	0,895	0,579	740	418	2,96	2,65	0,40	21,4	0,359	0,324	88	77	0,879	0,432	370	370	2,29	3,11	0,40	20,9	0,379	0,354	92	85	0,920	0,457
11-14-2024	03:36:00	1,701E38	1,701E38	1,701E38	0,25	0,25	0,40	21,0	0,468	0,434	114	104	0,909	0,564	760	2,83	3,66	0,40	21,5	0,508	0,468	124	112	0,903	0,614	474	284	3,03	2,70	0,40	21,6	0,369	0,326	91	78	0,858	0,447	449	449	2,29	3,11	0,40	21,0	0,339	0,309	83	74	0,891	0,409
11-14-2024	03:51:00	1,701E38	1,701E38	1,701E38	0,25	0,25	0,40	20,8	0,419	0,382	103	92	0,893	0,508	115	2,83	3,67	0,40	21,3	0,478	0,449	116	107	0,923	0,578	19	19	3,03	2,70	0,40	21,4	0,488	0,444	120	107	0,887	0,591	843	764	2,29	3,14	0,40	20,8	0,379	0,353	92	84	0,916	0,457
11-14-2024	04:06:00	1,701E38	1,701E38	1,701E38	0,25	0,25	0,40	20,8	0,369	0,349	90	84	0,935	0,447	416	2,83	3,67	0,40	21,3	0,448	0,419	109	101	0,919	0,542	29	27	3,03	2,70	0,40	21,5	0,488	0,446	120	107	0,893	0,593	729	622	2,43	3,27	0,40	21,0	0,429	0,400	105	96	0,916	0,518
11-14-2024	04:21:00	1,701E38	1,701E38	1,701E38	0,25	0,25	0,40	21,0	0,409	0,384	99	92	0,924	0,492	131	2,83	3,67	0,40	21,5	0,458	0,422	112	101	0,901	0,555	627	327	3,05	2,70	0,40	21,6	0,468	0,419	116	101	0,871	0,568	282	254	2,43	3,27	0,40	20,9	0,508	0,474	123	113	0,917	0,609
11-14-2024	04:36:00	1,701E38	1,701E38	1,701E38	0,25	0,25	0,40	20,7	0,389	0,365	95	88	0,925	0,472	193	2,83	3,68	0,40	21,3	0,548	0,515	133	123	0,925	0,662	959	556	3,26	2,91	0,40	21,4	0,329	0,293	81	70	0,866	0,398	80	0	2,43	3,27	0,40	20,9	0,468	0,436	114	104	0,915	0,564
11-14-2024	04:51:00	1,701E38	1,701E38	1,701E38	0,25	0,25	0,40	21,0	0,369	0,342	90	82	0,910	0,445	140	2,83	3,68	0,40	21,5	0,608	0,572	148	137	0,927	0,735	1025	479	3,51	3,18	0,40	21,6	0,369	0,320	91	77	0,838	0,445	70	21	2,43	3,27	0,40	21,1	0,359	0,327	88	79	0,892	0,434
11-14-2024	05:06:00	1,701E38	1,701E38	1,701E38	0,25	0,25	0,40	21,1	0,359	0,327	87	78	0,892	0,430	119	2,83	3,68	0,40	21,4	0,568	0,546	137	131	0,950	0,686	953	578	3,57	3,34	0,40	21,5	0,478	0,428	118	103	0,870	0,580	948	855	2,47	3,42	0,40	20,9	0,349	0,315	86	75	0,881	0,421
11-14-2024	05:21:00	1,701E38	1,701E38	1,701E38	0,25	0,25	0,40	20,7	0,359	0,327	88	79	0,892	0,434	170	2,84	3,68	0,40	21,3	0,548	0,530	133	127	0,958	0,663	907	658	3,79	3,86	0,40	21,4	0,409	0,365	101	88	0,870	0,493	933	861	2,54	3,42	0,40	20,9	0,339	0,306	83	74	0,882	0,410
11-14-2024	05:36:00	1,701E38	1,701E38	1,701E38	0,25	0,25	0,40	20,9	0,409	0,370	100	89	0,884	0,494	1319	2,92	3,83	0,40	21,4	0,538	0,512	130	123	0,940	0,650	1502	1096	3,99	3,89	0,40	21,5	0,409	0,362	101	86	0,859	0,492	1018	915	2,54	3,44	0,40	21,1	0,488	0,441	120	106	0,881	0,590
11-14-2024	05:51:00	1,701E38	1,701E38	1,701E38	0,25	0,25	0,40	21,1	0,468	0,435	114	104	0,912	0,564	1835	3,20	4,43	0,40	21,6	0,588	0,568	142	136	0,957	0,709	1440	990	3,99	3,89	0,40	21,7	0,399	0,348	99	84	0,845	0,482	82	80	2,54	3,44	0,40	21,2	0,429	0,389	105	93	0,885	0,516
11-14-2024	06:06:00	1,701E38	1,701E38	1,701E38	0,25	0,25	0,40	20,9	0,488	0,456	119	109	0,918	0,589	1140	3,27	4,43	0,40	21,4	0,528	0,501	128	120	0,937	0,639	2299	1637	4,12	3,89	0,40	21,5	0,319	0,268	80	64	0,808	0,385	0	0	2,54	3,44	0,40	20,9	0,409	0,373	100	89	0,891	0,494
11-14-2024	06:21:00	1,701E38	1,701E38	1,701E38	0,25	0,25	0,40	20,8	0,628	0,607	151	145	0,958	0,757	1261	3,41	4,48	0,40	21,4	0,528	0,499	128	119	0,931	0,638	2495	1481	4,12	3,89	0,40	21,6	0,339	0,270	85	65	0,755	0,408	0	0	2,54	3,44	0,40	21,1	0,359	0,311	89	75	0,839	0,434
11-14-2024	06:36:00	1,701E38	1,701E38	1,701E38	0,25	0,25	0,40	21,1	0,498	0,461	121	110	0,907	0,599	675	3,50	4,52	0,40	21,5	0,568	0,537	138	129	0,932	0,687	925	709	4,12	4,03	0,40	21,5	0,309	0,251	78	60	0,775	0,374	0	0	2,54	3,44	0,40	21,0	0,329	0,272	82	65	0,792	0,394
11-14-2024	06:51:00	1,701E38	1,701E38	1,701E38	0,25	0,25	0,40	20,8	0,458	0,412	113	99	0,875	0,554	201	3,50	4,57	0,40	21,3	0,458	0,428	112	103	0,917	0,557	3	3	4,12	4,09	0,40	21,4	0,329	0,257	84	62	0,740	0,398	0	0	2,54	3,44	0,40	20,9	0,329	0,268	83	64	0,779	0,397
11-14-2024	07:06:00	1,701E38	1,701E38	1,701E38	0,25	0,25	0,40	21,0	0,379	0,354	92	85	0,920	0,457	448	3,50	4,57	0,40	21,5	0,448	0,413	110	99	0,902	0,541	16	12	4,12	4,17	0,40	21,6	0,339	0,266	86	64	0,743	0,411	66	66	2,54	3,44	0,40	21,1	0,319	0,257	81	62	0,768	0,387
11-14-2024	07:21:00	1,701E38	1,701E38	1,701E38	0,25	0,25	0,40	20,9	0,409	0,380	100	91	0,913	0,494	491	3,50	4,57	0,40	21,4	0,439	0,407	107	97	0,911	0,529	20	10	4,12	4,18	0,40	21,5	0,379	0,313	95	75	0,789	0,456	111	111	2,54	3,58	0,40	20,8	0,299	0,244	75	58	0,778	0,359
11-14-2024	07:36:00	1,701E38	1,701E38	1,701E38	0,25	0,25	0,40	20,8	0,389	0,365	95	88	0,925	0,470	342	3,50	4,60	0,40	21,3	0,429	0,384	106	92	0,871	0,518	233	106	4,12	4,18	0,40	21,4	0,339	0,288	85	69	0,818	0,410	0	0	2,55	3,58	0,40	20,8	0,309	0,248	78	59	0,762	0,373
11-14-2024	07:51:00	1,701E38	1,701E38	1,701E38	0,25	0,25	0,40	20,9	0,389	0,360	94	86	0,910	0,468	282	3,50	4,92	0,40	21,4	0,448	0,401	110	96	0,870	0,540	1995	1357	4,13	4,18	0,40	21,5	0,339	0,283	85	68	0,801	0,411	0	0	2,55	3,58	0,40	21,0	0,339	0,268	86	65	0,751	0,411
11-14-2024	08:06:00	1,701E38	1,701E38	1,701E38	0,25	0,25	0,40	21,0	0,409	0,373	100	89	0,891	0,493	672	3,50	4,92	0,40	21,4	0,498	0,465	122	112	0,916	0,604	2041	1378	4,22	4,18	0,40	21,5	0,329	0,280	82	67	0,818	0,397	0	0	2,55	3,58	0,40	20,8	0,349	0,289	87	69	0,794	0,420
11-14-2024	08:21:00	1,701E38	1,701E38	1,701E38	0,25	0,25	0,40	20,8	0,399	0,363	98	87	0,889	0,482	1080	3,57	4,92	0,40	21,3	0,498	0,460	122	110	0,904	0,603	39	37	4,22	4,18	0,40	21,4	0,329	0,271	83	65	0,787	0,398	0	0	2,55	3,58	0,40	20,8	0,299	0,245	75	59	0,783	0,361
11-14-2024	08:36:00	1,701E38	1,701E38	1,701E38	0,25	0,25	0,40	21,1	0,498	0,465	121	111	0,916	0,600	1953	3,68	4,92	0,40	21,5	0,399	0,347	98	83	0,841	0,480	4	4	4,22	4,18	0,40	21,6	0,329	0,265	83	64	0,766	0,397	0	0	2,55	3,58	0,40	21,0	0,309	0,246	78	59	0,757	0,374
11-14-2024	08:51:00	1,701E38	1,701E38	1,701E38	0,25	0,25	0,40	20,9	0,448	0,411	109	98	0,896	0,539	2749	3,84	4,92	0,40	21,3	0,379	0,319	95	77	0,808	0,458	32	29	4,22	4,18	0,40	21,4	0,349	0,283	88	68	0,773	0,422	0	0	2,55	3,58	0,40	20,8	0,289	0,233	73	56	0,767	0,348
11-14-2024	09:06:00	1,701E38	1,701E38	1,701E38	0,25	0,25	0,40	20,7	0,528	0,503	128	120	0,940	0,638	541	3,84	4,92	0,40	21,2	0,389	0,326	97	78	0,805	0,469	0	0	4,22	4,18	0,40	21,3	0,289	0,235	73	57	0,776	0,349	24	24	2,55	3,58	0,40	20,7	0,289	0,235	73	56	0,776	0,348
11-14-2024	09:21:00	1,701E38	1,701E38	1,701E38	0,25	0,25	0,40	20,9	0,379	0,346	93	83	0,892	0,457	107	3,84	4,92	0,40	21,4	0,399	0,327	100	78	0,784	0,480	27	20	4,22	4,23	0,40	21,5	0,379	0,304	96	73	0,763	0,458	410	410	2,55	3,60	0,40	21,0	0,329	0,254	84	61	0,728	0,397
11-14-2024	09:36:00	1,701E38	1,701E38	1,701E38	0,25	0,25	0,40	21,0	0,349	0,310	86	74	0,864	0,420	352	3,84	4,92	0,40	21,4	0,359	0,297	90	71	0,791	0,434	0	0	4,22	4,41	0,40	21,5	0,369	0,308	92	74	0,800	0,444	603	603	2,64	3,60	0,40	20,8	0,329	0,261	83	62	0,753	0,395
11-14-2024	09:51:00	1,701E38	1,701E38	1,701E38	0,25	0,25	0,40	20,7	0,379	0,329	93	78	0,838	0,454	643	3,84	5,52	0,40	21,2	0,359	0,293	90	70	0,779	0,432	51	47	4,22	4,41	0,40	21,4	0,359	0,309	89	74	0,831	0,434	247	247	2,64	3,60	0,40	20,8	0,309	0,244	78	58	0,748	0,372
11-14-2024	10:06:00	1,701E38	1,701E38	1,701E38	0,25	0,25	0,40	20,9	0,319	0,275	79	66	0,831	0,385	1021	3,84	5,52	0,40	21,5	0,379	0,318	95	76	0,804	0,459	87	58	4,22	4,41	0,40	21,6	0,359	0,297	90	71	0,791	0,431	0	0	2,64	3,60	0,40	21,0	0,319	0,249	81	60	0,738	0,384
11-14-2024	10:21:00	1,701E38	1,701E38	1,701E38	0,25	0,25	0,40	21,0	0,359	0,298	90	72	0,795	0,435	159	3,84	5,52	0,40	21,4	0,369	0,297	93	71	0,765	0,446	3	3	4,22	4,41	0,40	21,5	0,329	0,266	83	64	0,770	0,397	0	0	2,64	3,60	0,40	20,8	0,309	0,235	79	56	0,717	0,373
11-14-2024	10:36:00	1,701E38	1,701E38	1,701E38	0,25	0,25	0,40	20,7	0,369	0,303	92	72	0,784	0,443	980	3,84	5,52	0,40	21,2	0,399	0,322	100	77	0,770	0,479	15	15	4,22	4,41	0,40	21,4	0,289	0,240	73	58	0,796	0,350	0	0	2,64	3,60	0,40	20,8	0,329	0,257	83	62	0,740	0,395
11-14-2024	10:51:00	1,701E38	1,701E38	1,701E38	0,25	0,25	0,40	21,0	0,448	0,380	113	92	0,815	0,545	1091	3,84	5,52	0,40	21,4	0,379	0,305	95	73	0,767	0,457	14	14	4,22	4,41	0,40	21,6	0,309	0,243	78	58	0,744	0,374	0	0	2,64	3,60	0,40	21,0	0,309	0,232	78	55	0,704	0,370
11-14-2024	11:06:00	1,701E38	1,701E38	1,701E38	0,25	0,25	0,40	20,8	0,369	0,329	90	78	0,866	0,443	514	3,84	5,52	0,40	21,3	0,399	0,320	101	77	0,763	0,482	7	7	4,22	4,53	0,40	21,4	0,309	0,248	78	59	0,762	0,373	16	16	2,64	3,60	0,40	20,7	0,359	0,283	91	68	0,748	0,433
11-14-2024
[truncated: 149 more columns]

## Sheet: thermoneutrality
thermo2024.11.14.	Exp001	TX001	TX002	TX003
	TSE PhenoMaster V8.0.3 (2021-5070 Mouse)
Box	Animal No.	Weight [g]	Text1
1	1001	26,2	LHX8-OE
2	1002	27,6	vehicle
3	1003	23,1	LHX8-OE
4	1004	25,3	vehicle
5	1005	24,6	LHX8-OE
6	1006	27,6	vehicle
7	1007	27,2	LHX8-OE
8	1008	27,7	vehicle
Date	Time	Chamber			Ref 1,1	Box 1												Box 2												Box 3												Box 4
Date	Time	TempC	HumC	LightC	S,Flow	Flow	Temp	dO2	dCO2	VO2(3)	VCO2(3)	RER	H(3)	XT+YT	XT	Drink	Feed	Flow	Temp	dO2	dCO2	VO2(3)	VCO2(3)	RER	H(3)	XT+YT	XT	Drink	Feed	Flow	Temp	dO2	dCO2	VO2(3)	VCO2(3)	RER	H(3)	XT+YT	XT	Drink	Feed	Flow	Temp	dO2	dCO2	VO2(3)	VCO2(3)	RER	H(3)
[t]		[°C]	[%]	[%]	[l/min]	[l/min]	[°C]	[%]	[%]	[ml/h]	[ml/h]		[kcal/h]	[Cnt]	[Cnt]	[ml]	[g]	[l/min]	[°C]	[%]	[%]	[ml/h]	[ml/h]		[kcal/h]	[Cnt]	[Cnt]	[ml]	[g]	[l/min]	[°C]	[%]	[%]	[ml/h]	[ml/h]		[kcal/h]	[Cnt]	[Cnt]	[ml]	[g]	[l/min]	[°C]	[%]	[%]	[ml/h]	[ml/h]		[kcal/h]
11-14-2024	11:42:00	25,2	28,7	19,3	0,25	0,40	21,3	0,419	0,357	105	86	0,820	0,507	136	89	0,03	0,00	0,40	22,2	0,458	0,378	115	91	0,787	0,554	513	364	0,02	0,08	0,40	23,9	0,299	0,238	76	57	0,755	0,362	674	658	0,02	0,00	0,40	22,9	0,329	0,254	84	61	0,728	0,398
11-14-2024	11:57:00	30,3	24,7	19,3	0,25	0,40	23,3	0,488	0,414	122	100	0,816	0,591	54	48	0,03	0,00	0,40	25,9	0,429	0,332	109	80	0,732	0,518	0	0	0,03	0,14	0,40	30,1	0,140	0,115	35	28	0,790	0,168	655	531	0,02	0,00	0,40	26,0	0,309	0,230	79	55	0,699	0,372
11-14-2024	12:12:00	30,0	22,3	19,3	0,25	0,40	26,4	0,389	0,327	96	78	0,808	0,466	0	0	0,03	0,00	0,40	27,6	0,349	0,272	88	65	0,737	0,421	19	17	0,04	0,17	0,40	30,8	0,130	0,113	32	27	0,842	0,156	179	173	0,02	0,00	0,40	27,1	0,259	0,200	66	48	0,727	0,312
11-14-2024	12:27:00	29,0	28,1	19,3	0,25	0,40	26,8	0,279	0,229	70	55	0,785	0,335	42	42	0,03	0,00	0,40	28,2	0,269	0,213	68	51	0,752	0,324	29	18	0,04	0,17	0,40	30,7	0,090	0,080	22	19	0,863	0,109	116	101	0,02	0,08	0,40	27,2	0,219	0,174	55	42	0,753	0,265
11-14-2024	12:42:00	30,6	27,1	19,3	0,25	0,40	27,4	0,269	0,222	67	53	0,788	0,324	36	36	0,03	0,00	0,40	29,2	0,249	0,201	63	49	0,768	0,303	6	2	0,04	0,17	0,40	29,3	0,090	0,069	23	17	0,721	0,109	204	47	0,02	0,10	0,40	27,6	0,209	0,164	53	39	0,743	0,251
11-14-2024	12:57:00	29,0	24,3	19,3	0,25	0,40	27,6	0,229	0,194	57	47	0,812	0,278	0	0	0,03	0,00	0,40	28,9	0,229	0,190	58	46	0,793	0,278	6	2	0,04	0,17	0,40	30,4	0,070	0,055	18	13	0,749	0,084	93	5	0,02	0,10	0,40	28,1	0,199	0,161	50	38	0,766	0,240
11-14-2024	13:12:00	29,8	28,8	19,3	0,25	0,40	27,7	0,199	0,172	50	41	0,831	0,241	1	1	0,03	0,00	0,40	29,3	0,239	0,195	60	47	0,777	0,288	252	175	0,04	0,17	0,40	28,7	0,070	0,058	17	14	0,790	0,084	42	16	0,02	0,10	0,40	28,3	0,169	0,136	43	33	0,764	0,204
11-14-2024	13:27:00	30,1	22,9	19,3	0,25	0,40	28,3	0,189	0,159	47	38	0,808	0,228	8	8	0,03	0,00	0,40	29,2	0,249	0,208	62	50	0,802	0,301	3084	2704	0,04	0,17	0,40	29,6	0,070	0,055	18	13	0,749	0,084	20	15	0,02	0,10	0,40	28,8	0,159	0,127	40	31	0,759	0,192
11-14-2024	13:42:00	29,1	29,8	19,3	0,25	0,40	27,8	0,179	0,146	45	35	0,775	0,217	52	51	0,03	0,00	0,40	29,0	0,289	0,238	73	57	0,786	0,349	1511	1239	0,04	0,17	0,40	30,1	0,070	0,060	17	14	0,831	0,084	9	9	0,02	0,10	0,40	28,5	0,159	0,129	40	31	0,768	0,192
11-14-2024	13:57:00	30,8	27,9	19,3	0,25	0,40	28,0	0,189	0,159	47	38	0,808	0,229	16	13	0,03	0,00	0,40	29,6	0,289	0,246	72	59	0,821	0,348	302	223	0,04	0,17	0,40	28,6	0,070	0,058	18	14	0,790	0,084	73	70	0,02	0,10	0,40	28,7	0,159	0,123	41	29	0,725	0,193
11-14-2024	14:12:00	29,0	24,5	19,3	0,25	0,40	27,8	0,269	0,229	67	55	0,820	0,324	163	95	0,03	0,00	0,40	29,1	0,209	0,174	52	42	0,796	0,252	4	4	0,04	0,17	0,40	30,1	0,120	0,099	30	24	0,795	0,144	890	812	0,02	0,10	0,40	28,8	0,229	0,190	58	46	0,793	0,277
11-14-2024	14:27:00	29,7	29,5	19,3	0,25	0,40	27,9	0,269	0,226	67	54	0,804	0,324	375	264	0,03	0,00	0,40	29,6	0,179	0,152	45	36	0,815	0,217	0	0	0,04	0,17	0,40	28,5	0,120	0,096	30	23	0,759	0,145	1652	1446	0,02	0,10	0,40	28,7	0,249	0,205	63	49	0,785	0,301
11-14-2024	14:42:00	30,3	23,4	19,3	0,25	0,40	28,4	0,209	0,177	52	42	0,810	0,253	3	2	0,03	0,00	0,40	29,3	0,140	0,124	34	30	0,862	0,169	13	4	0,04	0,17	0,40	29,3	0,100	0,075	25	18	0,704	0,120	337	234	0,02	0,10	0,40	29,2	0,239	0,199	60	48	0,795	0,290
11-14-2024	14:57:00	29,0	30,3	19,3	0,25	0,40	28,0	0,169	0,142	42	34	0,805	0,204	24	24	0,03	0,00	0,40	29,1	0,149	0,124	38	30	0,792	0,181	16	12	0,05	0,17	0,40	29,8	0,070	0,056	18	14	0,769	0,084	76	14	0,02	0,10	0,40	28,7	0,189	0,163	47	39	0,831	0,227
11-14-2024	15:12:00	30,7	28,3	19,3	0,25	0,40	28,1	0,179	0,136	46	33	0,713	0,216	21	18	0,03	0,43	0,40	29,7	0,159	0,135	40	32	0,813	0,193	33	14	0,05	0,17	0,40	28,7	0,070	0,053	18	13	0,710	0,084	125	58	0,02	0,10	0,40	28,8	0,169	0,141	42	34	0,797	0,205
11-14-2024	15:27:00	29,1	22,4	19,3	0,25	0,40	27,9	0,179	0,143	45	35	0,759	0,217	63	27	0,03	0,43	0,40	29,2	0,159	0,130	40	31	0,777	0,192	11	7	0,05	0,17	0,40	30,1	0,070	0,051	18	12	0,690	0,084	58	0	0,02	0,10	0,40	28,9	0,149	0,125	37	30	0,802	0,180
11-14-2024	15:42:00	29,7	29,7	19,3	0,25	0,40	27,9	0,229	0,195	57	47	0,818	0,276	476	263	0,03	0,43	0,40	29,6	0,179	0,158	44	38	0,855	0,216	316	234	0,05	0,17	0,40	28,5	0,070	0,050	18	12	0,671	0,084	59	49	0,02	0,10	0,40	28,8	0,140	0,119	35	28	0,820	0,168
11-14-2024	15:57:00	30,1	23,3	19,3	0,25	0,40	28,4	0,269	0,222	67	53	0,788	0,325	811	433	0,04	0,43	0,40	29,4	0,239	0,205	59	49	0,825	0,288	1667	1164	0,12	0,17	0,40	29,4	0,060	0,049	15	12	0,783	0,072	35	21	0,02	0,10	0,40	29,2	0,149	0,125	37	30	0,802	0,179
11-14-2024	16:12:00	29,1	30,0	19,3	0,25	0,40	28,0	0,299	0,259	74	62	0,835	0,362	2	2	0,04	0,43	0,40	29,1	0,269	0,229	67	55	0,820	0,325	272	224	0,12	0,17	0,40	30,0	0,070	0,053	18	13	0,710	0,084	202	185	0,02	0,10	0,40	28,8	0,159	0,132	40	32	0,795	0,192
11-14-2024	16:27:00	30,8	27,9	19,3	0,25	0,40	28,2	0,209	0,183	52	44	0,844	0,251	11	11	0,04	0,43	0,40	29,7	0,209	0,178	52	43	0,817	0,253	74	67	0,12	0,17	0,40	28,7	0,110	0,097	27	23	0,857	0,133	1007	837	0,02	0,10	0,40	28,8	0,219	0,183	55	44	0,798	0,265
11-14-2024	16:42:00	29,1	25,5	19,3	0,25	0,40	27,9	0,229	0,194	57	46	0,812	0,277	3	3	0,04	0,43	0,40	29,2	0,189	0,152	48	36	0,763	0,228	115	115	0,12	0,17	0,40	30,0	0,110	0,087	28	21	0,753	0,133	636	566	0,07	0,10	0,40	28,9	0,229	0,191	57	46	0,799	0,277
11-14-2024	16:57:00	29,9	29,2	19,3	0,25	0,40	28,0	0,239	0,203	60	49	0,819	0,289	60	60	0,04	0,43	0,40	29,6	0,169	0,134	43	32	0,747	0,205	61	51	0,12	0,17	0,40	28,5	0,090	0,059	23	14	0,601	0,108	31	26	0,07	0,12	0,40	28,9	0,209	0,175	52	42	0,803	0,254
11-14-2024	17:12:00	30,1	23,1	19,3	0,25	0,40	28,5	0,199	0,168	50	40	0,809	0,242	68	56	0,05	0,43	0,40	29,3	0,199	0,169	50	41	0,816	0,241	300	174	0,13	0,17	0,40	29,5	0,070	0,053	18	13	0,710	0,084	44	44	0,07	0,12	0,40	29,3	0,189	0,165	47	40	0,846	0,228
11-14-2024	17:27:00	29,0	30,0	19,3	0,25	0,40	28,0	0,289	0,249	71	59	0,831	0,347	330	145	0,14	0,43	0,40	29,1	0,259	0,222	65	53	0,825	0,313	788	590	0,16	0,17	0,40	30,0	0,070	0,054	18	13	0,730	0,084	134	133	0,07	0,12	0,40	28,7	0,199	0,175	49	42	0,852	0,240
11-14-2024	17:42:00	30,8	27,6	19,3	0,25	0,40	28,1	0,279	0,245	69	59	0,851	0,338	15	7	0,14	0,43	0,40	29,7	0,229	0,200	57	48	0,843	0,276	27	26	0,16	0,17	0,40	28,7	0,110	0,087	28	21	0,753	0,132	193	157	0,07	0,18	0,40	28,9	0,199	0,178	49	43	0,867	0,241
11-14-2024	17:57:00	29,0	24,2	19,3	0,25	0,40	28,0	0,289	0,266	71	64	0,902	0,349	381	209	0,18	0,43	0,40	29,2	0,219	0,195	54	47	0,864	0,265	412	277	0,16	0,17	0,40	30,1	0,080	0,065	20	16	0,777	0,097	203	145	0,07	0,18	0,40	28,9	0,269	0,250	65	60	0,912	0,324
11-14-2024	18:12:00	29,9	29,0	1,0	0,25	0,40	28,0	0,299	0,267	74	64	0,870	0,362	249	159	0,29	0,43	0,40	29,6	0,309	0,276	76	66	0,868	0,372	1861	1321	0,31	0,17	0,40	28,6	0,110	0,092	27	22	0,804	0,132	626	572	0,10	0,24	0,40	28,9	0,229	0,206	56	49	0,875	0,277
11-14-2024	18:27:00	30,1	23,0	1,0	0,25	0,40	28,5	0,319	0,287	78	68	0,876	0,384	361	213	0,47	0,43	0,40	29,3	0,379	0,337	93	81	0,865	0,457	2165	1745	0,55	0,38	0,40	29,6	0,149	0,123	38	29	0,783	0,181	1136	825	0,21	0,33	0,40	29,3	0,269	0,243	66	58	0,879	0,326
11-14-2024	18:42:00	29,1	29,9	1,0	0,25	0,40	28,0	0,369	0,352	89	84	0,943	0,445	1014	362	0,68	0,43	0,40	29,2	0,389	0,352	96	84	0,883	0,470	1663	1159	0,71	0,55	0,40	30,1	0,169	0,141	43	34	0,797	0,205	793	417	0,34	0,47	0,40	28,8	0,299	0,271	73	65	0,884	0,360
11-14-2024	18:57:00	30,8	27,6	1,0	0,25	0,40	28,2	0,419	0,397	102	95	0,936	0,506	949	714	0,86	0,76	0,40	29,7	0,439	0,395	108	95	0,877	0,531	1619	1145	0,87	0,78	0,40	28,7	0,169	0,143	42	34	0,814	0,205	1200	636	0,45	0,64	0,40	28,9	0,359	0,333	88	80	0,912	0,435
11-14-2024	19:12:00	29,0	25,9	1,0	0,25	0,40	27,9	0,468	0,444	114	107	0,934	0,568	1178	1018	0,96	0,96	0,40	29,3	0,369	0,341	90	82	0,906	0,446	392	281	0,88	0,80	0,40	30,1	0,149	0,142	36	34	0,939	0,181	622	419	0,52	0,64	0,40	29,0	0,309	0,292	75	70	0,931	0,374
11-14-2024	19:27:00	30,0	29,0	1,0	0,25	0,40	28,0	0,409	0,378	100	91	0,906	0,496	616	547	0,96	0,99	0,40	29,6	0,339	0,314	83	76	0,908	0,411	532	268	1,03	0,98	0,40	28,5	0,120	0,103	30	25	0,831	0,145	98	86	0,52	0,79	0,40	29,1	0,409	0,379	100	91	0,910	0,494
11-14-2024	19:42:00	29,8	22,6	1,0	0,25	0,40	28,5	0,468	0,440	114	105	0,925	0,564	1303	1081	1,07	1,08	0,40	29,3	0,389	0,362	95	87	0,914	0,472	2030	1323	1,16	0,99	0,40	29,7	0,169	0,143	42	34	0,814	0,205	1389	1069	0,60	0,79	0,40	29,3	0,339	0,302	83	72	0,865	0,409
11-14-2024	19:57:00	29,4	29,8	1,0	0,25	0,40	28,0	0,369	0,352	89	84	0,943	0,446	518	316	1,07	1,08	0,40	29,3	0,389	0,360	95	86	0,910	0,469	1445	1217	1,16	1,56	0,40	30,1	0,149	0,125	37	30	0,802	0,181	1221	768	0,64	0,82	0,40	28,9	0,319	0,302	77	72	0,932	0,385
11-14-2024	20:12:00	30,6	24,7	1,0	0,25	0,40	28,3	0,369	0,340	90	81	0,902	0,445	404	284	1,07	1,08	0,40	29,6	0,379	0,353	92	84	0,916	0,456	485	402	1,31	1,56	0,40	28,5	0,169	0,148	42	36	0,848	0,205	2542	2184	0,79	0,93	0,40	29,1	0,369	0,347	90	83	0,926	0,446
11-14-2024	20:27:00	28,9	29,7	1,0	0,25	0,40	27,9	0,359	0,340	87	81	0,933	0,431	231	207	1,12	1,11	0,40	29,5	0,299	0,283	72	68	0,934	0,360	368	293	1,31	1,56	0,40	29,7	0,110	0,097	27	23	0,857	0,132	194	177	0,80	0,94	0,40	28,9	0,309	0,295	75	71	0,945	0,373
11-14-2024	20:42:00	30,5	28,2	1,0	0,25	0,40	28,0	0,299	0,278	73	67	0,914	0,361	175	165	1,13	1,11	0,40	29,3	0,269	0,257	65	61	0,946	0,323	135	83	1,31	1,56	0,40	28,6	0,090	0,081	22	20	0,879	0,109	478	353	0,81	0,96	0,40	29,2	0,309	0,286	75	68	0,907	0,373
11-14-2024	20:57:00	29,4	21,7	1,0	0,25	0,40	28,4	0,249	0,229	61	55	0,901	0,303	210	209	1,13	1,11	0,40	29,1	0,259	0,239	63	57	0,904	0,312	207	163	1,31	1,56	0,40	30,1	0,120	0,113	29	27	0,929	0,145	1922	1534	0,94	1,00	0,40	29,2	0,429	0,409	104	98	0,944	0,518
11-14-2024	21:12:00	29,5	29,6	1,0	0,25	0,40	27,9	0,229	0,201	57	48	0,850	0,277	130	130	1,13	1,11	0,40	29,4	0,249	0,228	61	55	0,895	0,301	185	120	1,31	1,56	0,40	30,0	0,169	0,142	42	34	0,805	0,205	1969	1678	0,94	1,08	0,40	28,9	0,389	0,370	94	89	0,941	0,470
11-14-2024	21:27:00	30,5	23,8	1,0	0,25	0,40	28,3	0,199	0,188	48	45	0,927	0,241	730	613	1,14	1,11	0,40	29,5	0,239	0,221	59	53	0,904	0,290	381	269	1,31	1,56	0,40	28,6	0,140	0,125	34	30	0,872	0,169	2753	2431	0,94	1,08	0,40	29,1	0,339	0,315	83	75	0,913	0,409
11-14-2024	21:42:00	29,0	29,8	1,0	0,25	0,40	28,0	0,359	0,338	87	81	0,929	0,434	620	530	1,28	1,23	0,40	29,6	0,289	0,277	70	66	0,948	0,348	316	216	1,32	1,56	0,40	29,5	0,110	0,103	27	25	0,925	0,133	376	371	0,94	1,08	0,40	28,9	0,329	0,308	80	73	0,920	0,394
11-14-2024	21:57:00	30,8	27,5	1,0	0,25	0,40	28,1	0,319	0,294	78	70	0,904	0,385	1	0	1,28	1,23	0,40	29,2	0,269	0,254	65	61	0,929	0,324	79	74	1,32	1,56	0,40	28,8	0,130	0,118	32	28	0,887	0,157	527	496	1,08	1,16	0,40	29,3	0,349	0,322	85	77	0,906	0,420
11-14-2024	22:12:00	29,0	26,5	1,0	0,25	0,40	28,3	0,239	0,227	58	54	0,935	0,290	3	3	1,29	1,24	0,40	29,0	0,279	0,266	67	64	0,942	0,336	283	207	1,32	1,56	0,40	30,0	0,110	0,102	27	24	0,911	0,133	936	915	1,18	1,20	0,40	29,0	0,249	0,232	61	56	0,913	0,301
11-14-2024	22:27:00	30,0	29,0	1,0	0,25	0,40	28,0	0,219	0,199	54	48	0,884	0,265	24	0	1,29	1,24	0,40	29,5	0,239	0,219	59	53	0,898	0,290	61	23	1,32	1,56	0,40	29,6	0,100	0,083	25	20	0,802	0,120	155	151	1,18	1,44	0,40	29,0	0,289	0,264	71	63	0,891	0,350
11-14-2024	22:42:00	29,8	22,5	1,0	0,25	0,40	28,4	0,249	0,228	61	55	0,895	0,302	140	98	1,29	1,24	0,40	29,2	0,239	0,219	59	53	0,898	0,289	484	346	1,33	1,56	0,40	28,7	0,140	0,127	34	31	0,893	0,169	901	767	1,18	2,08	0,40	29,2	0,269	0,254	66	61	0,929	0,326
11-14-2024	22:57:00	29,4	29,9	1,0	0,25	0,40	28,0	0,239	0,217	58	52	0,886	0,287	13	0	1,29	1,24	0,40	29,7	0,359	0,336	88	81	0,921	0,436	1677	1164	1,43	1,61	0,40	28,9	0,140	0,119	35	28	0,820	0,168	1358	1093	1,20	2,08	0,40	28,9	0,249	0,224	61	54	0,877	0,302
11-14-2024	23:12:00	30,7	25,6	1,0	0,25	0,40	28,3	0,219	0,194	54	46	0,857	0,264	611	510	1,29	1,24	0,40	29,1	0,389	0,363	95	87	0,918	0,468	1388	993	1,61	1,61	0,40	29,0	0,120	0,098	30	24	0,783	0,145	415	161	1,31	2,08	0,40	29,4	0,219	0,201	54	48	0,897	0,265
11-14-2024	23:27:00	28,9	29,6	1,0	0,25	0,40	28,2	0,369	0,341	90	81	0,906	0,444	517	371	1,46	1,42	0,40	29,1	0,409	0,380	100	91	0,913	0,495	1970	1265	1,68	1,69	0,40	29,8	0,110	0,094	27	23	0,831	0,132	116	92	1,31	2,08	0,40	28,9	0,209	0,196	51	47	0,922	0,251
11-14-2024	23:42:00	30,3	28,7	1,0	0,25	0,40	28,0	0,369	0,343	90	82	0,914	0,447	548	363	1,56	1,44	0,40	29,8	0,349	0,318	86	76	0,889	0,421	262	188	1,68	1,70	0,40	29,2	0,080	0,066	20	16	0,795	0,096	24	7	1,32	2,08	0,40	29,1	0,269	0,249	66	60	0,907	0,325
11-14-2024	23:57:00	29,3	22,1	1,0	0,25	0,40	28,4	0,299	0,273	74	66	0,894	0,362	120	120	1,56	1,45	0,40	29,1	0,309	0,283	76	68	0,897	0,375	2934	2285	1,68	1,72	0,40	28,9	0,070	0,060	17	14	0,831	0,084	15	7	1,32	2,08	0,40	29,4	0,349	0,330	85	79	0,932	0,421
11-15-2024	00:12:00	29,8	29,7	1,0	0,25	0,40	28,2	0,229	0,206	56	49	0,875	0,277	85	85	1,56	1,45	0,40	29,6	0,349	0,316	86	76	0,885	0,421	995	737	1,78	1,72	0,40	28,5	0,100	0,080	25	19	0,759	0,121	563	461	1,32	2,08	0,40	29,0	0,319	0,293	78	70	0,899	0,386
11-15-2024	00:27:00	30,2	23,0	1,0	0,25	0,40	28,4	0,199	0,189	48	45	0,934	0,241	143	143	1,56	1,45	0,40	29,0	0,259	0,232	64	56	0,870	0,314	90	49	1,79	1,73	0,40	29,4	0,120	0,107	30	26	0,867	0,145	1378	1131	1,32	2,08	0,40	29,4	0,349	0,336	84	80	0,954	0,422
11-15-2024	00:42:00	29,2	30,3	1,0	0,25	0,40	28,0	0,199	0,180	49	43	0,882	0,241	81	70	1,56	1,45	0,40	29,2	0,229	0,203	57	49	0,862	0,277	27	17	1,79	1,73	0,40	29,3	0,110	0,089	27	21	0,779	0,132	778	576	1,49	2,08	0,40	28,9	0,289	0,266	71	64	0,902	0,351
11-15-2024	00:57:00	30,8	27,0	1,0	0,25	0,40	28,2	0,229	0,211	56	50	0,901	0,276	141	125	1,56	1,45	0,40	29,7	0,199	0,184	49	44	0,904	0,240	302	170	1,79	1,73	0,40	28,6	0,120	0,102	30	24	0,819	0,145	665	479	1,58	2,08	0,40	29,4	0,389	0,360	95	86	0,910	0,470
11-15-2024	01:12:00	28,9	29,3	1,0	0,25	0,40	28,2	0,209	0,189	52	45	0,879	0,254	124	124	1,57	1,45	0,40	29,0	0,269	0,241	66	58	0,874	0,324	454	312	1,79	1,90	0,40	29,5	0,110	0,085	28	20	0,728	0,133	182	182	1,60	2,08	0,40	29,4	0,249	0,223	61	53	0,871	0,300
11-15-2024	01:27:00	30,3	29,1	1,0	0,25	0,40	28,4	0,189	0,165	47	40	0,846	0,229	98	98	1,57	1,45	0,40	29,4	0,269	0,228	67	55	0,815	0,324	59	47	1,80	1,90	0,40	28,5	0,090	0,063	23	15	0,645	0,108	24	24	1,60	2,08	0,40	29,1	0,229	0,206	57	49	0,875	0,278
11-15-2024	01:42:00	29,5	22,2	1,0	0,25	0,40	28,4	0,179	0,161	44	38	0,871	0,216	173	172	1,57	1,45	0,40	29,1	0,219	0,190	54	45	0,837	0,264	33	16	1,80	1,90	0,40	29,9	0,070	0,060	17	14	0,831	0,084	110	72	1,60	2,08	0,40	29,2	0,299	0,270	74	65	0,879	0,362
11-15-2024	01:57:00	29,6	30,0	1,0	0,25	0,40	27,9	0,179	0,153	45	37	0,823	0,217	101	89	1,57	1,45	0,40	29,3	0,199	0,185	49	44	0,912	0,241	38	28	1,80	1,90	0,40	28,8	0,070	0,061	17	15	0,851	0,084	155	155	1,60	2,08	0,40	29,0	0,359	0,327	88	78	0,892	0,433
11-15-2024	02:12:00	30,4	24,0	1,0	0,25	0,40	28,4	0,179	0,161	44	38	0,871	0,216	618	528	1,67	1,61	0,40	29,5	0,189	0,165	47	40	0,846	0,228	162	141	1,80	1,90	0,40	28,5	0,169	0,153	42	37	0,882	0,205	1281	998	1,61	2,08	0,40	29,4	0,289	0,257	71	62	0,866	0,349
11-15-2024	02:27:00	29,0	30,5	1,0	0,25	0,40	28,1	0,269	0,230	67	55	0,825	0,324	846	593	1,72	1,66	0,40	29,1	0,199	0,174	50	42	0,845	0,242	63	30	1,80	2,91	0,40	30,0	0,140	0,115	35	28	0,790	0,169	1454	1208	1,69	2,08	0,40	29,3	0,249	0,211	62	50	0,813	0,300
11-15-2024	02:42:00	30,8	28,4	1,0	0,25	0,40	28,4	0,309	0,282	76	68	0,892	0,375	83	83	1,73	1,72	0,40	29,2	0,179	0,159	44	38	0,863	0,217	4	0	1,81	2,91	0,40	28,7	0,100	0,091	24	22	0,889	0,120	807	691	1,70	2,08	0,40	29,3	0,199	0,179	49	43	0,874	0,241
11-15-2024	02:57:00	29,1	24,9	1,0	0,25	0,40	28,3	0,249	0,216	62	52	0,836	0,300	20	19	1,73	1,73	0,40	29,3	0,189	0,169	47	41	0,869	0,228	337	240	1,81	2,91	0,40	30,1	0,090	0,065	23	16	0,675	0,109	581	383	1,70	2,08	0,40	29,1	0,199	0,174	49	42	0,845	0,240
11-15-2024	03:12:00	30,0	30,1	1,0	0,25	0,40	28,0	0,239	0,211	59	51	0,855	0,289	4	2	1,74	1,73	0,40	29,5	0,269	0,243	66	58	0,879	0,325	467	336	1,81	2,91	0,40	28,6	0,090	0,075	22	18	0,799	0,108	395	268	1,70	2,08	0,40	29,1	0,209	0,195	51	46	0,915	0,252
11-15-2024	03:27:00	29,9	22,9	1,0	0,25	0,40	28,5	0,179	0,157	44	38	0,847	0,217	22	18	1,74	1,73	0,40	29,3	0,229	0,202	57	49	0,856	0,277	18	10	1,81	2,91	0,40	28,6	0,080	0,065	20	16	0,777	0,096	91	79	1,70	2,08	0,40	29,3	0,219	0,196	54	47	0,870	0,265
11-15-2024	03:42:00	29,2	31,3	1,0	0,25	0,40	27,9	0,199	0,177	49	42	0,860	0,241	58	58	1,74	1,94	0,40	29,2	0,199	0,167	50	40	0,802	0,241	73	46	1,81	2,91	0,40	30,1	0,140	0,118	35	28	0,810	0,169	688	512	1,72	2,08	0,40	29,1	0,229	0,202	57	49	0,856	0,278
11-15-2024	03:57:00	30,7	26,4	1,0	0,25	0,40	28,4	0,199	0,181	49	44	0,889	0,241	16	16	1,76	1,94	0,40	29,1	0,209	0,183	52	44	0,844	0,252	118	59	1,82	2,91	0,40	29,0	0,149	0,123	38	29	0,783	0,181	1907	1564	1,75	2,08	0,40	29,4	0,269	0,248	66	59	0,901	0,325
11-15-2024	04:12:00	28,9	30,4	1,0	0,25	0,40	28,2	0,199	0,177	49	43	0,860	0,242	20	19	1,76	1,94	0,40	29,5	0,269	0,229	67	55	0,820	0,324	942	645	1,92	2,91	0,40	29,9	0,110	0,087	28	21	0,753	0,132	306	212	1,77	2,08	0,40	28,9	0,199	0,183	49	44	0,897	0,240
11-15-2024	04:27:00	30,2	30,6	1,0	0,25	0,40	28,0	0,219	0,189	54	45	0,831	0,263	30	27	1,76	1,94	0,40	29,7	0,319	0,276	79	66	0,835	0,386	962	659	2,12	2,91	0,40	28,6	0,070	0,058	17	14	0,790	0,084	75	19	1,77	3,11	0,40	29,1	0,369	0,329	91	79	0,866	0,445
11-15-2024	04:42:00	29,5	22,1	1,0	0,25	0,40	28,5	0,159	0,140	40	34	0,849	0,193	13	13	1,76	1,94	0,40	29,2	0,269	0,229	67	55	0,820	0,325	48	37	2,13	2,91	0,40	28,9	0,070	0,056	18	14	0,769	0,084	3	0	1,77	3,11	0,40	29,2	0,319	0,275	79	66	0,831	0,385
11-15-2024	04:57:00	29,4	32,0	1,0	0,25	0,40	28,0	0,169	0,152	42	36	0,874	0,205	43	38	1,76	1,94	0,40	29,3	0,239	0,200	60	48	0,801	0,290	80	63	2,13	2,91	0,40	30,1	0,080	0,060	20	14	0,707	0,096	153	95	1,77	3,11	0,40	29,0	0,299	0,264	74	63	0,855	0,362
11-15-2024	05:12:00	30,7	26,5	1,0	0,25	0,40	28,4	0,149	0,130	37	31	0,840	0,180	13	13	1,76	1,94	0,40	29,0	0,209	0,181	52	43	0,838	0,253	294	197	2,13	2,91	0,40	29,0	0,149	0,134	37	32	0,870	0,181	1157	648	1,77	3,11	0,40	29,4	0,209	0,181	52	43	0,838	0,252
11-15-2024	05:27:00	28,9	30,0	1,0	0,25	0,40	28,2	0,239	0,200	60	48	0,801	0,288	53	49	1,76	1,94	0,40	29,4	0,289	0,249	72	60	0,831	0,349	319	210	2,13	2,91	0,40	30,0	0,159	0,126	40	30	0,751	0,193	1857	1459	1,95	3,11	0,40	29,0	0,179	0,153	44	37	0,823	0,216
11-15-2024	05:42:00	30,0	31,4	1,0	0,25	0,40	28,0	0,229	0,185	58	44	0,769	0,276	345	270	1,76	1,94	0,40	29,6	0,359	0,316	89	76	0,855	0,433	1452	1069	2,38	2,91	0,40	28,5	0,140	0,119	35	29	0,820	0,169	1605	1232	2,05	3,11	0,40	29,0	0,219	0,194	54	46	0,857	0,264
11-15-2024	05:57:00	29,9	23,2	1,0	0,25	0,40	28,5	0,219	0,186	55	45	0,818	0,264	2066	1680	1,97	1,94	0,40	29,3	0,429	0,375	106	90	0,847	0,519	2083	1397	2,62	2,91	0,40	28,7	0,110	0,093	27	22	0,818	0,132	839	689	2,05	3,11	0,40	29,3	0,269	0,234	67	56	0,841	0,325
11-15-2024	06:12:00	29,1	32,8	19,3	0,25	0,40	28,0	0,389	0,341	96	82	0,849	0,469	1427	1357	1,98	1,94	0,40	29,2	0,369	0,322	92	78	0,846	0,447	350	282	2,63	2,91	0,40	30,1	0,090	0,071	23	17	0,752	0,108	94	85	2,05	3,11	0,40	29,3	0,279	0,246	69	59	0,857	0,336
11-15-2024	06:27:00	30,8	30,1	19,3	0,25	0,40	28,5	0,369	0,321	92	77	0,842	0,446	990	847	2,19	1,94	0,40	29,1	0,259	0,228	64	55	0,853	0,313	321	230	2,67	2,91	0,40	28,7	0,070	0,058	18	14	0,790	0,085	42	33	2,05	3,11	0,40	29,3	0,239	0,208	59	50	0,843	0,288
11-15-2024	06:42:00	29,0	25,7	19,3	0,25	0,40	28,3	0,339	0,287	84	69	0,814	0,408	1424	1289	2,27	1,94	0,40	29,3	0,379	0,335	94	80	0,857	0,458	1891	1443	2,90	2,91	0,40	30,0	0,070	0,055	18	13	0,749	0,084	53	44	2,05	3,11	0,40	29,1	0,289	0,244	72	58	0,811	0,347
11-15-2024	06:57:00	29,7	32,7	19,3	0,25	0,40	27,9	0,359	0,310	89	74	0,835	0,434	799	699	2,27	1,94	0,40	29,5	0,359	0,319	89	77	0,863	0,434	1606	1104	2,91	2,91	0,40	28,4	0,070	0,055	18	13	0,749	0,084	191	175	2,05	3,11	0,40	29,0	0,199	0,175	50	42	0,852	0,242
11-15-2024	07:12:00	30,4	24,7	19,3	0,25	0,40	28,4	0,309	0,265	77	64	0,826	0,374	716	646	2,33	1,94	0,40	29,4	0,349	0,311	86	75	0,868	0,421	1982	1562	2,91	2,91	0,40	28,4	0,080	0,070	20	17	0,849	0,097	376	358	2,05	3,11	0,40	29,4	0,149	0,124	37	30	0,792	0,180
11-15-2024	07:27:00	28,9	33,4	19,3	0,25	0,40	28,1	0,329	0,280	82	67	0,818	0,399	640	604	2,35	1,94	0,40	29,0	0,329	0,287	82	69	0,844	0,398	1134	948	2,92	2,91	0,40	29,6	0,070	0,054	18	13	0,730	0,084	110	110	2,05	3,11	0,40	29,3	0,149	0,120	38	29	0,764	0,181
11-15-2024	07:42:00	30,5	31,8	19,3	0,25	0,40	28,5	0,309	0,267	77	64	0,835	0,373	67	67	2,35	1,94	0,40	29,3	0,269	0,238	66	57	0,858	0,325	84	71	2,92	2,91	0,40	28,4	0,070	0,058	18	14	0,790	0,085	419	417	2,05	3,11	0,40	29,2	0,159	0,132	40	32	0,795	0,193
11-15-2024	07:57:00	29,3	22,1	19,3	0,25	0,40	28,5	0,199	0,177	49	42	0,860	0,241	10	10	2,35	1,94	0,40	29,1	0,219	0,188	55	45	0,824	0,265	82	58	2,92	2,91	0,40	29,8	0,120	0,097	30	23	0,771	0,145	698	548	2,05	3,11	0,40	29,1	0,149	0,127	37	31	0,821	0,181
11-15-2024	08:12:00	29,5	33,4	19,3	0,25	0,40	28,0	0,209	0,180	52	43	0,831	0,253	24	20	2,35	1,94	0,40	29,3	0,199	0,175	49	42	0,852	0,240	22	3	2,92	2,91	0,40	28,6	0,110	0,082	28	20	0,703	0,132	1263	1167	2,05	3,11	0,40	28,9	0,159	0,131	40	31	0,786	0,193
11-15-2024	08:27:00	30,6	26,0	19,3	0,25	0,40	28,4	0,179	0,153	45	37	0,823	0,217	162	147	2,36	1,94	0,40	29,4	0,189	0,163	47	39	0,831	0,229	15	9	2,93	2,91	0,40	28,4	0,090	0,064	23	15	0,660	0,108	34	34	2,05	3,11	0,40	29,4	0,149	0,119	38	29	0,755	0,181
11-15-2024	08:42:00	28,9	33,7	19,3	0,25	0,40	28,1	0,189	0,161	47	38	0,815	0,228	22	22	2,36	1,94	0,40	29,0	0,189	0,162	47	39	0,823	0,228	112	81	2,93	2,91	0,40	29,6	0,060	0,047	15	11	0,736	0,072	1	1	2,06	3,11	0,40	29,3	0,130	0,110	32	26	0,820	0,156
11-15-2024	08:57:00	30,2	32,7	19,3	0,25	0,40	28,4	0,140	0,120	35	29	0,831	0,168	32	32	2,36	1,94	0,40	29,4	0,249	0,223	61	53	0,871	0,301	783	491	3,10	2,91	0,40	28,3	0,070	0,060	17	14	0,831	0,084	121	121	2,06	3,11	0,40	29,1	0,169	0,148	42	35	0,848	0,204
11-15-2024	09:12:00	29,8	22,9	19,3	0,25	0,40	28,5	0,140	0,110	35	26	0,749	0,167	26	26	2,36	1,94	0,40	29,0	0,289	0,254	71	61	0,851	0,348	2377	1705	3,12	2,91	0,40	29,5	0,090	0,072	23	17	0,767	0,108	67	67	2,06	3,11	0,40	29,3	0,140	0,116	35	28	0,800	0,169
11-15-2024	09:27:00	29,3	34,4	19,3	0,25	0,40	28,0	0,159	0,127	40	31	0,759	0,193	16	16	2,36	1,95	0,40	29,1	0,359	0,314	89	75	0,847	0,434	253	162	3,16	2,91	0,40	28,8	0,070	0,056	18	14	0,769	0,084	10	10	2,06	3,11	0,40	28,9	0,179	0,150	45	36	0,799	0,218
11-15-2024	09:42:00	30,8	31,4	19,3	0,25	0,40	28,2	0,169	0,135	43	32	0,755	0,204	8	8	2,36	2,01	0,40	29,6	0,239	0,202	60	48	0,813	0,289	38	20	3,17	2,91	0,40	28,4	0,060	0,043	15	10	0,668	0,072	48	48	2,06	3,11	0,40	29,3	0,199	0,161	50	38	0,766	0,240
11-15-2024	09:57:00	29,0	26,0	19,3	0,25	0,40	28,3	0,140	0,110	35	26	0,749	0,169	28	27	2,37	2,01	0,40	28,9	0,199	0,169	50	40	0,816	0,240	26	1	3,18	2,91	0,40	29,0	0,070	0,053	18	13	0,710	0,085	3	3	2,07	3,11	0,40	29,4	0,159	0,132	40	32	0,795	0,193
11-15-2024	10:12:00	29,8	33,8	19,3	0,25	0,40	28,2	0,189	0,159	47	38	0,808	0,228	505	409	2,39	2,01	0,40	29,6	0,179	0,162	44	39	0,879	0,217	38	7	3,18	2,91	0,40	28,5	0,090	0,076	22	18	0,815	0,108	56	56	2,07	3,11	0,40	29,0	0,149	0,116	38	28	0,736	0,181
11-15-2024	10:27:00	30,3	24,5	19,3	0,25	0,40	28,4	0,209	0,179	52	43	0,824	0,252	1301	1136	2,56	2,01	0,40	28,9	0,169	0,151	42	36	0,865	0,204	123	87	3,19	2,91	0,40	29,3	0,110	0,094	27	23	0,831	0,132	1384	1226	2,18	3,11	0,40	29,3	0,140	0,119	35	29	0,820	0,169
11-15-2024	10:42:00	28,9	34,4	19,3	0,25	0,40	28,0	0,259	0,218	65	52	0,808	0,314	369	352	2,58	2,01	0,40	29,0	0,219	0,195	54	47	0,864	0,265	1003	816	3,25	2,91	0,40	29,4	0,110	0,098	27	24	0,870	0,132	825	599	2,19	3,11	0,40	28,8	0,149	0,125	37	30	0,802	0,180
11-15-2024	10:57:00	30,4	32,7	19,3	0,25	0,40	28,0	0,309	0,266	77	64	0,831	0,373	79	79	2,58	2,01	0,40	29,7	0,249	0,219	62	53	0,854	0,300	487	412	3,26	2,91	0,40	28,9	0,070	0,056	18	14	0,769	0,084	36	17	2,19	3,11	0,40	29,1	0,140	0,113	35	27	0,769	0,168
11-15-2024	11:12:00	29,6	22,5	19,3	0,25	0,40	28,5	0,179	0,156	45	37	0,839	0,217	57	57	2,58	2,01	0,40	29,0	0,249	0,216	62	52	0,836	0,302	15	14	3,27	2,91	0,40	28,7	0,060	0,045	15	11	0,713	0,072	3	0	2,20	3,20	0,40	29,3	0,130	0,104	33	25	0,765	0,156
11-15-2024	11:27:00	29,2	35,0	19,3	0,25	0,40	28,1	0,179	0,148	45	35	0,791	0,215	6	6	2,58	2,01	0,40	29,7	0,199	0,162	50	39	0,773	0,241	29	29	3,27	2,91	0,40	28,8	0,070	0,049	18	12	0,652	0,084	2	2	2,20	3,20	0,40	28,8	0,159	0,124	41	30	0,733	0,193
11-15-2024	11:42:00	30,9	30,8	19,3	0,25	0,40	28,2	0,159	0,135	40	32	0,813	0,193	19	19	2,58	2,05	0,40	29,1	0,169	0,146	42	35	0,831	0,205	94	94	3,28	2,91	0,40	28,7	0,060	0,049	15	12	0,783	0,073	14	9	2,20	3,20	0,40	29,3	0,159	0,136	40	33	0,822	0,193
11-15-2024
[truncated: 54 more columns]
