# Supplementary material for: Lim Homeobox 8 Is Essential for Beta Adrenergic Stimulation of Thermogenesis in Human Adipocytes
Source: Cells. 2026 May 29;15(11):1000. doi: 10.3390/cells15111000 (PMC13256721; doi:10.3390/cells15111000)
Supplement: Supplementary file 1 [file cells-15-01000-s001.zip › Supplementary File 2 Gyurina-Radványi et al..xls]

Gene ID	Gene Symbol	Type	Transcripts ID	siRNA_1 Read Count	siRNA_2 Read Count	siRNA_3 Read Count	vehicle_1 Read Count	vehicle_2 Read Count	vehicle_3 Read Count	siRNA Average Read Count	vehicle Average Read Count	log2 (siRNA / vehicle)	Pvalue(siRNA / vehicle)
ENSMUSG00000000159	'Igsf5'	mRNA	ENSMUST00000000163+++ENSMUST00000081093+++ENSMUST00000113794+++ENSMUST00000136292	5.0	4.0	2.0	3.0	4.0	44.54	3.66666666666667	17.18	-2.22913100758877	9.75300868572087E-8
ENSMUSG00000000290	'Itgb2'	mRNA	ENSMUST00000000299+++ENSMUST00000130059+++ENSMUST00000131023+++ENSMUST00000153541+++ENSMUST00000156644	19.0	21.0	19.0	19.0	14.0	213.0	19.6666666666667	82.0	-2.06081345011857	1.4581013065976899E-28
ENSMUSG00000000983	'Wfdc18'	mRNA	ENSMUST00000001009+++ENSMUST00000135654	40.0	33.0	22.0	19.0	20.0	0.0	31.6666666666667	13.0	1.28351139532753	9.19946880298897E-7
ENSMUSG00000001642	'Akr1b3'	mRNA	ENSMUST00000102980+++ENSMUST00000154655	4668.0	5383.0	4252.0	6961.0	4315.0	27661.0	4767.66666666667	12979.0	-1.44576594782435	0.0
ENSMUSG00000003949	'Hlf'	mRNA	URS00009AF4A6+++URS00009B6656+++URS00009BC406+++URS00009BD173+++ENSMUST00000004051+++ENSMUST00000176001	7.0	2.0	7.0	5.0	6.0	235.0	5.33333333333333	82.0	-3.94345649948041	6.6412420659832E-53
ENSMUSG00000004609	'Cd33'	mRNA	URS00009AD6ED+++ENSMUST00000004728+++ENSMUST00000039861+++ENSMUST00000205503+++ENSMUST00000206371	6.0	1.0	3.0	1.0	3.0	51.0	3.33333333333333	18.3333333333333	-2.46037361277847	5.22454098137097E-9
ENSMUSG00000006567	'Atp7b'	mRNA	ENSMUST00000006742+++ENSMUST00000110738	7.0	6.0	12.0	8.0	7.0	56.0	8.33333333333333	23.6666666666667	-1.50683292387113	1.63693201718221E-6
ENSMUSG00000007908	'Hmgcll1'	mRNA	URS00009BCB6B+++ENSMUST00000008052+++ENSMUST00000117981+++ENSMUST00000183425+++ENSMUST00000183979	9.0	6.0	12.0	14.0	13.0	59.0	9.0	28.6666666666667	-1.6723192466798	1.27204435527936E-8
ENSMUSG00000009185	'Ccl8'	mRNA	ENSMUST00000009329	396.0	355.0	272.0	392.0	312.0	1808.0	341.0	837.333333333333	-1.29697231328747	6.73604014448566E-143
ENSMUSG00000009281	'Rarres2'	mRNA	ENSMUST00000009425+++ENSMUST00000204182+++ENSMUST00000204267+++ENSMUST00000204930	367.0	405.0	329.0	431.0	355.0	1487.0	367.0	757.666666666667	-1.04672520939465	1.4989503374380899E-92
ENSMUSG00000015647	'Lama5'	mRNA	ENSMUST00000015791	15.0	25.0	28.0	24.0	31.0	150.0	22.6666666666667	68.3333333333333	-1.59295925239628	2.1829620857809502E-17
ENSMUSG00000016024	'Lbp'	mRNA	ENSMUST00000016168+++ENSMUST00000109491+++ENSMUST00000129811	12.0	21.0	20.0	32.0	23.0	57.0	17.6666666666667	37.3333333333333	-1.08037646163558	3.35288143143424E-6
ENSMUSG00000017491	'Rarb'	mRNA	URS00009B29E0+++URS00009BA77A+++ENSMUST00000063750+++ENSMUST00000223576+++ENSMUST00000223976+++ENSMUST00000225245+++ENSMUST00000225594+++ENSMUST00000225921	8.0	3.0	9.0	18.0	6.0	28.0	6.66666666666667	17.3333333333333	-1.3794536173949	1.232792509061E-4
ENSMUSG00000017737	'Mmp9'	mRNA	ENSMUST00000017881+++ENSMUST00000137626	186.0	211.0	154.0	146.0	120.0	881.0	183.666666666667	382.333333333333	-1.05868316158584	1.79628556794621E-48
ENSMUSG00000017868	'Sgk2'	mRNA	ENSMUST00000018012+++ENSMUST00000117123	11.0	13.0	9.0	11.0	17.0	91.0	11.0	39.6666666666667	-1.85136563809066	6.8097509824711E-13
ENSMUSG00000018845	'Unc45b'	mRNA	URS00009B792D+++ENSMUST00000018989+++ENSMUST00000108160+++ENSMUST00000164945	20.0	19.0	24.0	13.0	16.0	128.0	21.0	52.3333333333333	-1.31828281953288	1.16663155574771E-10
ENSMUSG00000019122	'Ccl9'	mRNA	URS00009BA32E+++ENSMUST00000019266	47.0	44.0	30.0	46.0	52.0	240.0	40.3333333333333	112.666666666667	-1.48295819314876	4.827818555031231E-25
ENSMUSG00000019326	'Aoc3'	mRNA	ENSMUST00000017316+++ENSMUST00000103105	135.0	126.0	156.0	140.0	173.0	577.0	139.0	296.666666666667	-1.09469994655027	4.9483895898879196E-40
ENSMUSG00000019359	'Gdpd2'	mRNA	ENSMUST00000019503+++ENSMUST00000113744	7.0	6.0	1.0	5.0	9.0	57.0	4.66666666666667	23.6666666666667	-2.34333419158825	1.12601531511301E-10
ENSMUSG00000019932	'Kera'	mRNA	ENSMUST00000105286	9.0	15.0	8.0	9.0	14.0	103.0	10.6666666666667	42.0	-1.97822191764109	1.10807053878531E-14
ENSMUSG00000019935	'Slc17a8'	mRNA	ENSMUST00000020102+++ENSMUST00000105295	67.0	42.0	62.0	33.0	32.0	19.0	57.0	28.0	1.02459309796596	3.84776099248072E-8
ENSMUSG00000019987	'Arg1'	mRNA	ENSMUST00000020161	1.0	0.0	0.0	1.0	1.0	15.0	0.333333333333333	5.66666666666667	-4.08840483539151	4.72363871300323E-5
ENSMUSG00000020037	'Rfx4'	mRNA	URS00009B8331+++ENSMUST00000060397+++ENSMUST00000095388+++ENSMUST00000166696	0.0	2.0	3.0	6.0	1.0	25.0	1.66666666666667	10.6666666666667	-2.67901389925381	3.01221970900586E-6
ENSMUSG00000020609	'Apob'	mRNA	ENSMUST00000037520+++ENSMUST00000037811+++ENSMUST00000171239+++ENSMUST00000171271	71.0	68.0	95.0	31.0	64.0	471.0	78.0	188.666666666667	-1.27523551738965	8.90970110169314E-33
ENSMUSG00000020641	'Rsad2'	mRNA	ENSMUST00000020970+++ENSMUST00000137792	72.0	52.0	63.0	26.0	34.0	320.0	62.3333333333333	126.666666666667	-1.02390314258448	2.53463456707799E-16
ENSMUSG00000020774	'Aspa'	mRNA	URS00009B21C3+++ENSMUST00000021119+++ENSMUST00000134079+++ENSMUST00000141898+++ENSMUST00000155630+++ENSMUST00000184572	8.0	9.0	12.0	9.0	9.0	76.0	9.66666666666667	31.3333333333333	-1.69754985069124	1.8331659602756602E-9
ENSMUSG00000020826	'Nos2'	mRNA	URS00000C6568+++ENSMUST00000018610+++ENSMUST00000214397	18.0	17.0	20.0	10.0	18.0	97.0	18.3333333333333	41.6666666666667	-1.1853665652786	1.22105808422566E-7
ENSMUSG00000020902	'Ntn1'	mRNA	URS00009B2653+++URS00009B43F2+++ENSMUST00000021284+++ENSMUST00000108674+++ENSMUST00000135141	16.0	12.0	16.0	13.0	17.0	112.0	14.6666666666667	47.3333333333333	-1.69125749500856	1.70884891292806E-13
ENSMUSG00000021062	'Rab15'	mRNA	URS00009BE9C6+++ENSMUST00000021459+++ENSMUST00000118604+++ENSMUST00000121716+++ENSMUST00000122419+++ENSMUST00000141622+++ENSMUST00000154765	1.0	6.0	1.0	2.0	0.0	29.0	2.66666666666667	10.3333333333333	-1.95513830452805	1.430828286237E-4
ENSMUSG00000021070	'Bdkrb2'	mRNA	ENSMUST00000001652	40.0	47.0	47.0	38.0	39.0	204.0	44.6666666666667	93.6666666666667	-1.06927912390433	2.86619927588265E-13
ENSMUSG00000021097	'Clmn'	mRNA	URS00009AFD81+++URS00009C2FB7+++URS00009C301A+++ENSMUST00000109936+++ENSMUST00000109937+++ENSMUST00000222323+++ENSMUST00000223103+++ENSMUST00000223177+++ENSMUST00000223342	26.0	20.0	28.0	26.0	32.0	115.0	24.6666666666667	57.6666666666667	-1.22611685614895	1.6333117857891002E-10
ENSMUSG00000021250	'Fos'	mRNA	ENSMUST00000021674	135.0	116.0	105.0	186.0	95.0	545.0	118.666666666667	275.333333333333	-1.21520653459422	9.6575715012497E-44
ENSMUSG00000021255	'Esrrb'	mRNA	ENSMUST00000021680+++ENSMUST00000110203+++ENSMUST00000110204+++ENSMUST00000116402+++ENSMUST00000167891	33.0	49.0	40.0	31.0	33.0	277.0	40.6666666666667	113.666666666667	-1.48383258560246	2.8526854168728E-25
ENSMUSG00000021388	'Aspn'	mRNA	ENSMUST00000021820+++ENSMUST00000177948	82.0	93.0	112.0	139.0	136.0	785.0	95.6666666666667	353.333333333333	-1.88588361691605	1.71662564225007E-104
ENSMUSG00000021390	'Ogn'	mRNA	ENSMUST00000021822	294.0	317.0	458.0	379.0	465.0	2196.0	356.333333333333	1013.33333333333	-1.50875146475163	2.18559819114941E-216
ENSMUSG00000021933	'Gucy1b2'	mRNA	URS00009B56D2+++ENSMUST00000022501+++ENSMUST00000165651	3.0	1.0	1.0	1.0	2.0	24.0	1.66666666666667	9.0	-2.43390140141728	4.77702137166468E-5
ENSMUSG00000022090	'Pdlim2'	mRNA	URS00009BF606+++ENSMUST00000022681+++ENSMUST00000125300+++ENSMUST00000127836+++ENSMUST00000129174+++ENSMUST00000143393+++ENSMUST00000153735	747.0	877.0	679.0	1008.0	827.0	3306.0	767.666666666667	1713.66666666667	-1.15947659509866	1.15238411265206E-243
ENSMUSG00000022103	'Gfra2'	mRNA	URS00009B83DA+++URS00009BBB66+++URS00009BE83E+++ENSMUST00000022699+++ENSMUST00000227633+++ENSMUST00000227697	4.0	15.0	11.0	6.0	9.0	51.0	10.0	22.0	-1.13844551789111	1.975653419734E-4
ENSMUSG00000022257	'Laptm4b'	mRNA	URS00009BDF24+++ENSMUST00000022867+++ENSMUST00000226627+++ENSMUST00000228547	878.0	953.0	872.0	1557.0	1509.0	2627.0	901.0	1897.66666666667	-1.07556958199763	4.422300651423631E-239
ENSMUSG00000022309	'Angpt1'	mRNA	URS00009B46AA+++URS00009B7585+++URS00009C1C1A+++URS00009C2125+++URS00009C493F+++ENSMUST00000022921	65.0	54.0	67.0	58.0	73.0	408.0	62.0	179.666666666667	-1.53592464578565	6.43030988677178E-41
ENSMUSG00000022311	'Csmd3'	mRNA	URS00009AD7B4+++URS00009B2376+++URS00009BC509+++URS00009C0682+++URS00009C42C0+++URS00009C4944+++URS00009C5AFD+++ENSMUST00000100670+++ENSMUST00000160658+++ENSMUST00000161653+++ENSMUST00000162830	0.0	2.0	0.0	2.0	3.0	12.0	0.666666666666667	5.66666666666667	-3.08840483539151	2.569537567801E-4
ENSMUSG00000022353	'Mtss1'	mRNA	URS00009ADC8F+++URS00009AE993+++URS00009BDE4A+++URS00009C263E+++URS00009C29E6+++URS00009C4622+++ENSMUST00000080371+++ENSMUST00000227045+++ENSMUST00000227196+++ENSMUST00000228067	0.0	1.0	2.0	2.0	5.0	19.0	1.0	8.66666666666667	-3.11641921156111	5.64381097795434E-6
ENSMUSG00000022372	'Sla'	mRNA	ENSMUST00000100572+++ENSMUST00000164163+++ENSMUST00000168522+++ENSMUST00000168589	16.0	12.0	13.0	17.0	14.0	60.0	13.6666666666667	30.3333333333333	-1.15118462972179	1.03499921762229E-5
ENSMUSG00000022425	'Enpp2'	mRNA	URS00009ACEFF+++URS00009BCBB1+++ENSMUST00000041591+++ENSMUST00000167541+++ENSMUST00000171545+++ENSMUST00000173516+++ENSMUST00000226339+++ENSMUST00000228222	96.0	110.0	101.0	120.0	104.0	430.0	102.333333333333	218.0	-1.09199397426908	9.373344629596749E-30
ENSMUSG00000022548	'Apod'	mRNA	URS00009B589E+++URS00009B870D+++ENSMUST00000115230+++ENSMUST00000130560	30.0	48.0	25.0	27.0	34.0	371.0	34.3333333333333	144.0	-2.06932896912142	4.0997296615449495E-49
ENSMUSG00000022758	'P2rx6'	mRNA	URS00009B1824+++ENSMUST00000023441+++ENSMUST00000171002+++ENSMUST00000231806	21.0	23.0	13.0	25.0	32.0	187.0	19.0	81.3333333333333	-2.09878931753932	5.64793965444114E-29
ENSMUSG00000022809	'Nr1i2'	mRNA	ENSMUST00000023504	0.0	5.0	0.0	3.0	6.0	18.0	1.66666666666667	9.0	-2.43390140141728	4.77702137166468E-5
ENSMUSG00000023064	'Sncg'	mRNA	ENSMUST00000023826	11.0	15.0	4.0	15.0	13.0	52.0	10.0	26.6666666666667	-1.41597949342002	1.18826345815811E-6
ENSMUSG00000023984	'Gm20517'	mRNA	URS00009B62F3+++ENSMUST00000132397	5.59	8.53	69.19	6.79	13.71	5.43	27.77	8.64333333333333	1.68292547754553	1.87215265809879E-8
ENSMUSG00000024030	'Abcg1'	mRNA	ENSMUST00000024829+++ENSMUST00000236241+++ENSMUST00000236391+++ENSMUST00000236427	11.0	24.0	20.0	32.0	15.0	227.0	18.3333333333333	91.3333333333333	-2.31761436357704	2.5281940079806698E-36
ENSMUSG00000024039	'Cbs'	mRNA	ENSMUST00000067801+++ENSMUST00000078509+++ENSMUST00000118504+++ENSMUST00000128351+++ENSMUST00000135425+++ENSMUST00000151718+++ENSMUST00000155814+++ENSMUST00000236853+++ENSMUST00000236909	17.0	17.0	19.0	24.01	17.0	109.0	17.6666666666667	50.0033333333333	-1.5019364065374	3.6213079207919097E-12
ENSMUSG00000024164	'C3'	mRNA	ENSMUST00000024988+++ENSMUST00000177046+++ENSMUST00000177425	412.0	542.0	528.0	449.0	512.0	3714.0	494.0	1558.33333333333	-1.6583629114977	0.0
ENSMUSG00000024210	'Ip6k3'	mRNA	ENSMUST00000025046	8.0	12.0	8.0	19.0	16.0	66.0	9.33333333333333	33.6666666666667	-1.85179855483537	3.6231503420553295E-11
ENSMUSG00000024349	'Sting1'	mRNA	ENSMUST00000115728+++ENSMUST00000235218+++ENSMUST00000235302+++ENSMUST00000235495+++ENSMUST00000237853+++ENSMUST00000237919	291.0	364.0	298.0	338.0	342.0	1283.0	317.666666666667	654.333333333333	-1.0434540476974	8.69386473608868E-80
ENSMUSG00000024365	'Cyp21a1'	mRNA	ENSMUST00000025223	6.0	6.0	2.0	17.0	14.0	24.0	4.66666666666667	18.3333333333333	-1.97494678560823	3.41376011661623E-7
ENSMUSG00000024617	'Camk2a'	mRNA	URS00009B0BC6+++ENSMUST00000025519+++ENSMUST00000039904+++ENSMUST00000102888+++ENSMUST00000115295+++ENSMUST00000115297+++ENSMUST00000137805	11.0	13.0	14.0	5.0	10.0	75.0	12.6666666666667	30.0	-1.24486757702726	3.07190721602894E-6
ENSMUSG00000024663	'Rab3il1'	mRNA	URS00009BFDAF+++ENSMUST00000113161+++ENSMUST00000117641+++ENSMUST00000121418+++ENSMUST00000131407+++ENSMUST00000137637+++ENSMUST00000144788+++ENSMUST00000149967+++ENSMUST00000238672	56.0	66.0	46.0	59.0	60.0	435.0	56.0	184.666666666667	-1.7223667374116	3.31839056791821E-49
ENSMUSG00000024727	'Trpm6'	mRNA	ENSMUST00000040489+++ENSMUST00000236199+++ENSMUST00000237020	110.0	96.0	173.0	99.0	121.0	746.0	126.333333333333	322.0	-1.35076733480586	1.25440989987936E-59
ENSMUSG00000024803	'Ankrd1'	mRNA	ENSMUST00000025718+++ENSMUST00000235941+++ENSMUST00000236579+++ENSMUST00000237142+++ENSMUST00000237338	190.0	159.0	145.0	164.0	193.0	1433.0	164.666666666667	596.666666666667	-1.85831863470811	1.13875032738955E-171
ENSMUSG00000024810	'Il33'	mRNA	URS00009B6EC5+++URS00009C3EF6+++ENSMUST00000025724+++ENSMUST00000120388+++ENSMUST00000136850+++ENSMUST00000144528+++ENSMUST00000177518	27.0	24.0	36.0	14.0	31.0	129.0	29.0	58.0	-1.00094199414117	5.27661960809299E-8
ENSMUSG00000024827	'Gldc'	mRNA	URS00009BF3D6+++ENSMUST00000025778	13.0	20.0	24.0	32.0	20.0	105.0	19.0	52.3333333333333	-1.46267272886806	3.10896268318422E-12
ENSMUSG00000025083	'Afap1l2'	mRNA	URS00009BB66D+++ENSMUST00000111584+++ENSMUST00000118800+++ENSMUST00000122359+++ENSMUST00000126964+++ENSMUST00000148049	3.0	1.0	5.0	3.0	1.0	37.0	3.0	13.6666666666667	-2.18856899731695	2.58381653422792E-6
ENSMUSG00000025189	'Cnnm1'	mRNA	URS00009B7CA2+++ENSMUST00000165311+++ENSMUST00000223787	0.0	3.0	6.0	22.0	5.0	42.0	3.0	23.0	-2.93954144947703	6.37457010464631E-13
ENSMUSG00000025491	'Ifitm1'	mRNA	ENSMUST00000026564+++ENSMUST00000106040+++ENSMUST00000106042	9.0	9.0	5.0	11.0	12.0	84.0	7.66666666666667	35.6666666666667	-2.21884702448531	1.86262782263195E-14
ENSMUSG00000025887	'Casp12'	mRNA	ENSMUST00000027009+++ENSMUST00000151332+++ENSMUST00000151788	915.0	1007.0	1249.0	1165.0	1262.0	4090.0	1057.0	2172.33333333333	-1.04021211165373	5.76104307542464E-259
ENSMUSG00000026185	'Igfbp5'	mRNA	URS00009BF9E1+++ENSMUST00000027377	8.0	2.0	14.0	6.0	6.0	456.0	8.0	156.0	-4.28634421300342	9.839288034998971E-104
ENSMUSG00000026308	'Klhl30'	mRNA	ENSMUST00000027533	6.0	1.0	6.0	6.0	4.0	48.0	4.33333333333333	19.3333333333333	-2.15848327112765	2.96095303082533E-8
ENSMUSG00000026574	'Dpt'	mRNA	ENSMUST00000027861	985.0	1324.0	1092.0	1273.0	1111.0	8486.0	1133.66666666667	3623.33333333333	-1.677263023348	0.0
ENSMUSG00000026668	'Ucma'	mRNA	ENSMUST00000027978+++ENSMUST00000115010+++ENSMUST00000167607+++ENSMUST00000195688	1.0	1.0	1.0	0.0	3.0	18.0	1.0	7.0	-2.80829691619878	1.053927439029E-4
ENSMUSG00000027204	'Fbn1'	mRNA	URS00009B08D4+++URS00009B93B2+++URS00009BBC19+++URS00009BE464+++ENSMUST00000028633+++ENSMUST00000103234	368.0	281.0	440.0	234.0	312.0	1672.0	363.0	739.333333333333	-1.02719740558598	1.14774173461718E-87
ENSMUSG00000027452	'Acss1'	mRNA	URS00009BA866+++ENSMUST00000028944	6.0	14.0	11.0	10.0	17.0	59.0	10.3333333333333	28.6666666666667	-1.4730104384564	2.12816896420661E-7
ENSMUSG00000027474	'Ccm2l'	mRNA	ENSMUST00000109800+++ENSMUST00000127898+++ENSMUST00000129377+++ENSMUST00000238488	0.0	0.0	0.0	0.0	0.0	20.0	0.0	6.66666666666667	-5.32287008902854	3.49520935858887E-6
ENSMUSG00000027514	'Zbp1'	mRNA	ENSMUST00000029018+++ENSMUST00000109116	66.0	76.0	72.0	47.0	61.0	574.0	71.3333333333333	227.333333333333	-1.6731029367642	8.12530972446646E-58
ENSMUSG00000027908	'Tchhl1'	mRNA	ENSMUST00000029516	5.0	2.0	7.0	5.0	3.0	34.0	4.66666666666667	14.0	-1.58590449486233	1.293740223328E-4
ENSMUSG00000028036	'Ptgfr'	mRNA	URS00009B3AFF+++URS00009C10E5+++ENSMUST00000029670+++ENSMUST00000106126	132.0	123.0	155.0	128.0	169.0	639.0	136.666666666667	312.0	-1.19182661421913	6.840098061095119E-48
ENSMUSG00000028064	'Sema4a'	mRNA	ENSMUST00000029700+++ENSMUST00000107531+++ENSMUST00000125526+++ENSMUST00000127436+++ENSMUST00000141471+++ENSMUST00000147200+++ENSMUST00000165898+++ENSMUST00000166237+++ENSMUST00000169222+++ENSMUST00000184487+++ENSMUST00000184876	23.0	38.0	25.0	45.0	24.0	108.0	28.6666666666667	59.0	-1.04228278952207	1.39235652540736E-8
ENSMUSG00000028989	'Angptl7'	mRNA	ENSMUST00000030840	22.0	29.0	21.0	16.0	29.0	288.0	24.0	111.0	-2.21039535977012	2.0209773546652699E-41
ENSMUSG00000029093	'Sorcs2'	mRNA	URS00009ADD8F+++URS00009AEF05+++URS00009B364A+++URS00009B3CBF+++URS00009B5553+++URS00009B6952+++URS00009BAA82+++URS00009BEA0E+++URS00009C227A+++ENSMUST00000037370+++ENSMUST00000070720+++ENSMUST00000135324	461.0	507.0	546.0	591.0	463.0	3053.0	504.666666666667	1369.0	-1.4406617361345	2.34720836996941E-272
ENSMUSG00000029096	'Htra3'	mRNA	ENSMUST00000087629+++ENSMUST00000114233+++ENSMUST00000129459+++ENSMUST00000201028	9.0	5.0	9.0	11.0	19.0	179.0	7.66666666666667	69.6666666666667	-3.18473917016504	1.26743686814395E-38
ENSMUSG00000029228	'Lnx1'	mRNA	URS00009B0081+++URS0000AC1A2F+++ENSMUST00000039744+++ENSMUST00000087161+++ENSMUST00000113531+++ENSMUST00000117388+++ENSMUST00000117525+++ENSMUST00000121690+++ENSMUST00000127396+++ENSMUST00000140084+++ENSMUST00000153543	8.0	1.0	6.0	7.0	10.0	44.0	5.0	20.3333333333333	-2.02478873609554	4.8111851863722E-8
ENSMUSG00000029307	'Dmp1'	mRNA	ENSMUST00000066708	46.0	38.0	37.0	29.0	24.0	2.0	40.3333333333333	18.3333333333333	1.13656152960876	4.86857819936689E-7
ENSMUSG00000029491	'Pde6b'	mRNA	ENSMUST00000031456	8.0	4.0	7.0	5.0	8.0	38.0	6.33333333333333	17.0	-1.42543982266908	9.69956166276273E-5
ENSMUSG00000030088	'Aldh1l1'	mRNA	ENSMUST00000032175+++ENSMUST00000130418+++ENSMUST00000203111+++ENSMUST00000204796	2.0	2.0	3.0	0.0	1.0	62.0	2.33333333333333	21.0	-3.17086699558349	1.06419753193328E-12
ENSMUSG00000030409	'Dmpk'	mRNA	ENSMUST00000032568+++ENSMUST00000108473+++ENSMUST00000108474+++ENSMUST00000122999+++ENSMUST00000154199+++ENSMUST00000238982	463.0	494.0	473.0	578.0	522.0	2662.0	476.666666666667	1254.0	-1.39642669599862	2.7783480036178698E-238
ENSMUSG00000030680	'Pagr1a'	mRNA	ENSMUST00000162069+++ENSMUST00000200948+++ENSMUST00000206416	13.0	76.91	4.27	14.03	140.97	126.8	31.3933333333333	93.9333333333333	-1.58212097803865	4.26810989328812E-23
ENSMUSG00000030772	'Dkk3'	mRNA	ENSMUST00000033036	8.0	10.0	8.0	11.0	14.0	110.0	8.66666666666667	45.0	-2.37731787305091	3.00306502551626E-19
ENSMUSG00000031070	'Mrgprf'	mRNA	ENSMUST00000033386+++ENSMUST00000117718	232.0	374.0	336.0	464.0	378.0	1768.0	314.0	870.0	-1.47119283598564	2.55264375355666E-179
ENSMUSG00000031097	'Tnni2'	mRNA	ENSMUST00000105971+++ENSMUST00000105973+++ENSMUST00000145287+++ENSMUST00000149529+++ENSMUST00000210239	2.0	8.0	4.0	4.0	4.0	53.0	4.66666666666667	20.3333333333333	-2.12432440964646	1.81739975500319E-8
ENSMUSG00000031557	'Plekha2'	mRNA	ENSMUST00000064883+++ENSMUST00000098866+++ENSMUST00000125466+++ENSMUST00000128715	11.0	13.0	9.0	12.0	15.0	72.0	11.0	33.0	-1.58590449486233	4.18819294572094E-9
ENSMUSG00000031595	'Pdgfrl'	mRNA	URS00009C2C63+++ENSMUST00000034004	82.0	128.0	83.0	112.0	104.0	448.0	97.6666666666667	221.333333333333	-1.18122457106585	5.12929493212422E-34
ENSMUSG00000031780	'Ccl17'	mRNA	ENSMUST00000034232	10.0	12.0	8.0	14.0	14.0	44.0	10.0	24.0	-1.26397639997497	2.40636030448513E-5
ENSMUSG00000031803	'B3gnt3'	mRNA	ENSMUST00000034260	21.0	17.0	23.0	17.0	27.0	78.0	20.3333333333333	40.6666666666667	-1.00094199414117	5.19853839560789E-6
ENSMUSG00000031906	'Smpd3'	mRNA	URS00009AD32F+++URS00009ADB89+++URS00009BC82A+++URS00009BDDE2+++URS00009C2493+++ENSMUST00000067512+++ENSMUST00000212896	7.0	7.0	6.0	7.0	4.0	56.0	6.66666666666667	22.3333333333333	-1.74510308971158	2.27947299438949E-7
ENSMUSG00000031980	'Agt'	mRNA	ENSMUST00000063278+++ENSMUST00000238882	29.0	18.0	8.0	29.0	16.0	127.0	18.3333333333333	57.3333333333333	-1.64584703531861	1.78264325279057E-15
ENSMUSG00000032021	'Crtam'	mRNA	ENSMUST00000034519+++ENSMUST00000180384+++ENSMUST00000180872+++ENSMUST00000188848	1.0	2.0	1.0	13.0	4.0	10.0	1.33333333333333	9.0	-2.75582949630464	1.33490118619975E-5
ENSMUSG00000032257	'Ankk1'	mRNA	ENSMUST00000034792+++ENSMUST00000216227	14.0	18.0	19.0	25.0	17.0	70.0	17.0	37.3333333333333	-1.13587157422728	1.29900365286901E-6
ENSMUSG00000032327	'Stra6'	mRNA	URS00009B9D66+++ENSMUST00000034880+++ENSMUST00000085677+++ENSMUST00000128021+++ENSMUST00000128378+++ENSMUST00000133287+++ENSMUST00000134450+++ENSMUST00000134955+++ENSMUST00000136154+++ENSMUST00000136338+++ENSMUST00000147134+++ENSMUST00000150820+++ENSMUST00000167479+++ENSMUST00000170397	10.0	12.0	7.0	13.0	6.0	106.0	9.66666666666667	41.6666666666667	-2.10874528367569	1.05945807202938E-15
ENSMUSG00000032373	'Car12'	mRNA	URS00009B2E97+++URS00009BD3AA+++ENSMUST00000071889+++ENSMUST00000085420+++ENSMUST00000134829	14.0	9.0	20.0	19.0	21.0	120.0	14.3333333333333	53.3333333333333	-1.89660533432644	2.53687986442983E-17
ENSMUSG00000032925	'Itgbl1'	mRNA	URS00009ADFEB+++URS00009AECED+++URS00009B0ED1+++URS00009B5EEA+++URS00009B9041+++URS00009B9EEF+++URS00009BDC2D+++ENSMUST00000049681+++ENSMUST00000132026+++ENSMUST00000142161	35.0	25.0	46.0	29.0	26.0	411.0	35.3333333333333	155.333333333333	-2.13720768423226	5.6301962250781095E-55
ENSMUSG00000033491	'Prss35'	mRNA	URS00009B21CB+++ENSMUST00000036426+++ENSMUST00000179574	8.3	17.0	14.66	22.88	17.48	267.0	13.32	102.453333333333	-2.94424293001428	4.0218074464961E-52
ENSMUSG00000033538	'Casp4'	mRNA	ENSMUST00000027012+++ENSMUST00000159461+++ENSMUST00000160064+++ENSMUST00000162846	78.0	94.0	66.0	83.0	78.0	385.0	79.3333333333333	182.0	-1.19888137175308	6.65211179769355E-29
ENSMUSG00000033590	'Myo5c'	mRNA	URS00009B2D5E+++URS00009B425B+++URS00009B6FB3+++URS00009C0466+++URS00009C33C0+++URS00009C3DA3+++ENSMUST00000036555+++ENSMUST00000216788	4.0	5.0	5.0	3.0	7.0	34.0	4.66666666666667	14.6666666666667	-1.65301869072087	5.43006793396652E-5
ENSMUSG00000034586	'Hid1'	mRNA	URS00009BD1E0+++ENSMUST00000044152+++ENSMUST00000106542+++ENSMUST00000123428	6.0	6.0	10.0	8.0	9.0	43.0	7.33333333333333	20.0	-1.4484009711124	1.87730099120663E-5
ENSMUSG00000034783	'Cd207'	mRNA	ENSMUST00000037882	58.0	78.0	60.0	47.0	45.0	1.0	65.3333333333333	31.0	1.074609038866	9.36196451800069E-10
ENSMUSG00000034872	'Gipc3'	mRNA	ENSMUST00000045102	6.0	14.0	15.0	18.0	10.0	45.0	11.6666666666667	24.3333333333333	-1.06148353607623	2.165431156932E-4
ENSMUSG00000035042	'Ccl5'	mRNA	ENSMUST00000035938	213.0	245.0	138.0	182.0	152.0	929.0	198.666666666667	421.0	-1.08441239746657	3.04247544989986E-55
ENSMUSG00000035131	'Brinp3'	mRNA	URS00009AEFD7+++URS00009BA465+++ENSMUST00000074622+++ENSMUST00000128345+++ENSMUST00000132847+++ENSMUST00000166814	1.0	3.0	6.0	5.0	2.0	33.0	3.33333333333333	13.3333333333333	-2.00094199414117	1.15500222754047E-5
ENSMUSG00000035186	'Ubd'	mRNA	ENSMUST00000038844	2.0	1.0	0.0	2.0	1.0	42.0	1.0	15.0	-3.90783258974969	6.63217810032206E-11
ENSMUSG00000035208	'Slfn8'	mRNA	ENSMUST00000038141+++ENSMUST00000092838+++ENSMUST00000108152+++ENSMUST00000130822+++ENSMUST00000131883+++ENSMUST00000215239	12.0	15.0	10.0	5.0	15.0	56.02	12.3333333333333	25.34	-1.03979574859947	2.060932352073E-4
ENSMUSG00000035270	'Impg2'	mRNA	ENSMUST00000069936+++ENSMUST00000160116	18.0	2.0	10.0	12.0	12.0	44.0	10.0	22.6666666666667	-1.18151423978299	9.94790656911157E-5
ENSMUSG00000035385	'Ccl2'	mRNA	ENSMUST00000000193	1081.0	1324.0	1060.0	1436.0	1273.0	7096.0	1155.0	3268.33333333333	-1.50160427219611	0.0
ENSMUSG00000035934	'Pknox2'	mRNA	URS00009AD103+++URS00009B5462+++URS00009C1BD0+++URS00009C5C0C+++ENSMUST00000039674+++ENSMUST00000080754+++ENSMUST00000177218+++ENSMUST00000177444+++ENSMUST00000188057+++ENSMUST00000188348	25.0	20.0	18.0	28.0	36.0	67.0	21.0	43.6666666666667	-1.05708507217871	7.88242630932802E-7
ENSMUSG00000036256	'Igfbp7'	mRNA	ENSMUST00000046746+++ENSMUST00000163898	379.0	472.0	337.0	573.0	339.0	1465.0	396.0	792.333333333333	-1.00154906128284	4.61628913481664E-90
ENSMUSG00000036641	'Ccdc148'	mRNA	URS00009ADE4C+++URS00009AE660+++URS00009B40AA+++URS00009BFB59+++ENSMUST00000077687+++ENSMUST00000226455	9.0	12.0	9.0	17.0	18.0	50.0	10.0	28.3333333333333	-1.50344233467036	1.63743031531098E-7
ENSMUSG00000036960	'Clca2'	mRNA	ENSMUST00000040465+++ENSMUST00000198993	14.0	24.0	16.0	41.0	17.0	115.0	18.0	57.6666666666667	-1.68068271961443	5.56252656498081E-16
ENSMUSG00000037370	'Enpp1'	mRNA	URS00009C4D61+++ENSMUST00000039882+++ENSMUST00000105520+++ENSMUST00000135846	2.0	2.0	2.0	2.0	0.0	115.0	2.0	39.0	-4.28634421300342	2.95858939533995E-27
ENSMUSG00000037664	'Cdkn1c'	mRNA	ENSMUST00000037287+++ENSMUST00000167912+++ENSMUST00000207910+++ENSMUST00000208137	0.0	0.0	1.0	0.0	0.0	24.0	0.333333333333333	8.0	-4.58590449486233	6.52660902795077E-7
ENSMUSG00000038295	'Atg9b'	mRNA	ENSMUST00000059401	388.0	381.0	378.0	345.0	334.0	3741.0	382.333333333333	1473.33333333333	-1.94712297240414	0.0
ENSMUSG00000038418	'Egr1'	mRNA	ENSMUST00000064795+++ENSMUST00000165033	811.0	761.0	778.0	1094.0	659.0	3812.0	783.333333333333	1855.0	-1.24466292491813	1.20396640072119E-294
ENSMUSG00000038775	'Vill'	mRNA	ENSMUST00000051386+++ENSMUST00000074734+++ENSMUST00000126251+++ENSMUST00000131647+++ENSMUST00000136561+++ENSMUST00000141185	0.0	1.0	3.0	6.0	3.0	13.0	1.33333333333333	7.33333333333333	-2.46037361277847	2.212319972104E-4
ENSMUSG00000038963	'Slco4a1'	mRNA	ENSMUST00000038225+++ENSMUST00000038259	30.0	69.0	46.0	109.0	35.0	347.0	48.3333333333333	163.666666666667	-1.76061211844093	4.0351726843317604E-45
ENSMUSG00000039070	'Cpa4'	mRNA	URS00009B92C4+++ENSMUST00000049251	405.0	481.0	459.0	407.0	424.0	2768.0	448.333333333333	1199.66666666667	-1.42093192362191	4.5264952129437096E-234
ENSMUSG00000039115	'Itga9'	mRNA	URS00009AF3A3+++URS00009B1EE6+++URS00009C0278+++URS00009C185B+++URS00009C2CA5+++URS00009C381D+++URS00009C5745+++URS0001BBE5E7+++ENSMUST00000044165+++ENSMUST00000124360+++ENSMUST00000149150	10.0	19.0	8.0	19.0	17.0	41.0	12.3333333333333	25.6666666666667	-1.05827516920713	1.50948577823E-4
ENSMUSG00000039450	'Dcxr'	mRNA	ENSMUST00000026144+++ENSMUST00000106148	238.0	235.0	156.0	234.0	200.0	839.0	209.666666666667	424.333333333333	-1.01804249116324	2.22683971583711E-50
ENSMUSG00000039883	'Lrrc17'	mRNA	ENSMUST00000035651	5.0	7.0	6.0	5.0	5.0	73.0	6.0	27.6666666666667	-2.20605642404579	1.7893613798550797E-11
ENSMUSG00000040026	'Saa3'	mRNA	URS00009B0BBD+++ENSMUST00000006956+++ENSMUST00000210913	11.0	34.0	14.0	24.0	18.0	479.0	19.6666666666667	173.666666666667	-3.14343850705784	1.6590877325646002E-92
ENSMUSG00000040583	'Cyp2b13'	mRNA	URS00009B39C0+++ENSMUST00000005669	11.0	8.0	0.0	12.0	5.0	36.0	6.33333333333333	17.6666666666667	-1.48093493526079	4.33469124793971E-5
ENSMUSG00000040907	'Atp1a3'	mRNA	ENSMUST00000080882+++ENSMUST00000102858+++ENSMUST00000196684	72.0	77.0	68.0	60.0	59.0	364.0	72.3333333333333	161.0	-1.15527014053247	2.23918139121426E-24
ENSMUSG00000041202	'Pla2g2d'	mRNA	ENSMUST00000030528+++ENSMUST00000105806	1.0	3.0	3.0	2.0	4.0	37.0	2.33333333333333	14.3333333333333	-2.61985182678567	8.87050444527224E-8
ENSMUSG00000041293	'Adgrf1'	mRNA	ENSMUST00000047399	1.0	3.0	1.0	1.0	3.0	34.0	1.66666666666667	12.6666666666667	-2.9269414126974	1.00319363758552E-7
ENSMUSG00000041445	'Mmrn2'	mRNA	ENSMUST00000111908+++ENSMUST00000227130	7.0	11.0	24.0	25.0	20.0	54.0	14.0	33.0	-1.23798119144202	1.10232651341454E-6
ENSMUSG00000041605	'Inava'	mRNA	ENSMUST00000120339+++ENSMUST00000144464+++ENSMUST00000150163+++ENSMUST00000153910+++ENSMUST00000195177	29.0	28.0	17.0	35.0	32.0	116.0	24.6666666666667	61.0	-1.30718846679627	4.79696741669533E-12
ENSMUSG00000041757	'Plekha6'	mRNA	URS00009AF24A+++URS00009BCC4E+++URS00009BE24D+++URS00009C24A8+++ENSMUST00000038295+++ENSMUST00000105082+++ENSMUST00000186917+++ENSMUST00000187285+++ENSMUST00000187299+++ENSMUST00000189598+++ENSMUST00000190186+++ENSMUST00000212252+++ENSMUST00000239123	21.0	13.0	16.0	20.0	20.0	255.0	16.6666666666667	98.3333333333333	-2.56165694861565	1.53261479374779E-43
ENSMUSG00000041797	'Abca9'	mRNA	ENSMUST00000044850	11.0	8.0	10.0	14.0	12.0	55.0	9.66666666666667	27.0	-1.48281100189823	4.20111963487964E-7
ENSMUSG00000041886	'Macc1'	mRNA	URS00009BDB4A+++ENSMUST00000048880+++ENSMUST00000221866+++ENSMUST00000221917+++ENSMUST00000222058+++ENSMUST00000222784	0.0	0.0	2.0	1.0	3.0	29.0	0.666666666666667	11.0	-4.04533611349963	1.59205993209697E-8
ENSMUSG00000042064	'Myo3b'	mRNA	URS00009BAFC2+++URS00009BC1AB+++ENSMUST00000060208+++ENSMUST00000112241+++ENSMUST00000112243	1.0	1.0	0.0	1.0	2.0	22.0	0.666666666666667	8.33333333333333	-3.6447981839159	2.03055305600131E-6
ENSMUSG00000042099	'Kank3'	mRNA	URS00009C091B+++ENSMUST00000048560+++ENSMUST00000172649+++ENSMUST00000173789+++ENSMUST00000174608	23.0	34.0	22.0	25.0	32.0	156.0	26.3333333333333	71.0	-1.43187086618991	1.3156581889178101E-15
ENSMUSG00000042124	'Lce1f'	mRNA	ENSMUST00000047153	83.86	82.0	69.0	100.0	69.05	360.0	78.2866666666667	176.35	-1.17254504784934	3.84211916040864E-27
ENSMUSG00000042129	'Rassf4'	mRNA	ENSMUST00000035842+++ENSMUST00000203029+++ENSMUST00000204576	1.0	0.0	0.0	0.0	1.0	16.0	0.333333333333333	5.66666666666667	-4.08840483539151	4.72363871300323E-5
ENSMUSG00000042190	'Cmklr1'	mRNA	URS00009AD87E+++URS00009B3A10+++URS00009B95FC+++ENSMUST00000047936+++ENSMUST00000132065	1.0	2.0	2.0	1.0	3.0	66.0	1.66666666666667	23.3333333333333	-3.80829691619878	6.834774874739101E-16
ENSMUSG00000042212	'Sprr2d'	mRNA	ENSMUST00000047477	3.0	0.0	1.0	4.0	1.0	65.95	1.33333333333333	23.65	-4.14967277331436	6.94847685891205E-17
ENSMUSG00000042254	'Cilp'	mRNA	ENSMUST00000048762+++ENSMUST00000141382	3.0	3.0	8.0	4.0	0.0	151.0	4.66666666666667	51.6666666666667	-3.46971147735781	3.79834377733877E-31
ENSMUSG00000042436	'Mfap4'	mRNA	ENSMUST00000040522+++ENSMUST00000064783	1.0	0.0	0.0	1.0	0.0	26.0	0.333333333333333	9.0	-4.75582949630464	1.07560960118927E-7
ENSMUSG00000043029	'Trpv3'	mRNA	URS00009C5DBB+++ENSMUST00000049676	1.0	4.0	3.0	5.0	4.0	35.0	2.66666666666667	14.6666666666667	-2.46037361277847	1.75736247870104E-7
ENSMUSG00000043073	'Usp17le'	mRNA	ENSMUST00000053464+++ENSMUST00000211384	1.0	0.0	1.0	2.0	2.0	18.0	0.666666666666667	7.33333333333333	-3.46037361277847	1.25308562785825E-5
ENSMUSG00000043110	'Lrrn4'	mRNA	ENSMUST00000049787	6.0	3.0	5.0	3.0	4.0	42.0	4.66666666666667	16.3333333333333	-1.80829691619878	5.73644803052537E-6
ENSMUSG00000043122	'A530016L24Rik'	mRNA	ENSMUST00000057465+++ENSMUST00000223266	0.0	1.0	1.0	1.0	0.0	17.0	0.666666666666667	6.0	-3.17086699558349	1.407561487612E-4
ENSMUSG00000044080	'S100a1'	mRNA	ENSMUST00000060738+++ENSMUST00000107340	0.0	1.0	1.0	1.0	4.0	17.0	0.666666666666667	7.33333333333333	-3.46037361277847	1.25308562785825E-5
ENSMUSG00000044966	'Fbxo48'	mRNA	ENSMUST00000061327+++ENSMUST00000109635	73.0	37.0	106.0	39.0	52.0	15.0	72.0	35.3333333333333	1.0260250534591	6.17165619202266E-10
ENSMUSG00000045761	'Togaram2'	mRNA	ENSMUST00000097284+++ENSMUST00000144479+++ENSMUST00000153445	22.0	20.0	6.0	19.0	15.0	78.0	16.0	37.3333333333333	-1.22333441547762	2.83384193840751E-7
ENSMUSG00000045930	'Clec14a'	mRNA	URS00009AE35A+++ENSMUST00000062254	46.0	68.0	63.0	69.0	56.0	432.0	59.0	185.666666666667	-1.65486996139821	7.7001963472361E-47
ENSMUSG00000046805	'Mpeg1'	mRNA	ENSMUST00000081035	9.0	8.0	5.0	10.0	8.0	44.0	7.33333333333333	20.6666666666667	-1.49570668589075	8.38415028425534E-6
ENSMUSG00000046844	'Vat1l'	mRNA	ENSMUST00000049509+++ENSMUST00000150963	28.0	9.0	22.0	14.0	19.0	113.0	19.6666666666667	48.6666666666667	-1.30812350365935	6.54306785705247E-10
ENSMUSG00000047638	'Nr1h4'	mRNA	ENSMUST00000058126+++ENSMUST00000105296+++ENSMUST00000105297	13.0	8.0	9.0	4.0	4.0	0.0	10.0	2.66666666666667	1.90594860146734	2.361427827881E-4
ENSMUSG00000048231	'H2-M10.4'	mRNA	ENSMUST00000057502+++ENSMUST00000169950	1.0	2.0	0.0	0.0	3.0	24.0	1.0	9.0	-3.17086699558349	3.12538912978161E-6
ENSMUSG00000048424	'Ranbp3l'	mRNA	URS00009C2181+++URS00009C2A9D+++ENSMUST00000227191	7.0	17.0	17.0	41.0	16.0	258.0	13.6666666666667	105.0	-2.94259800791037	2.40818879358697E-53
ENSMUSG00000048852	'Gm12185'	mRNA	ENSMUST00000059930+++ENSMUST00000094476	15.63	16.98	16.39	7.0	6.8	84.76	16.3333333333333	32.8533333333333	-1.00916250094614	3.73467040730099E-5
ENSMUSG00000050963	'Kcns2'	mRNA	URS00009C24F4+++ENSMUST00000072868+++ENSMUST00000228725	0.0	1.0	1.0	2.0	2.0	13.0	0.666666666666667	5.66666666666667	-3.08840483539151	2.569537567801E-4
ENSMUSG00000051716	'Apon'	mRNA	ENSMUST00000060782+++ENSMUST00000218722	3.0	7.0	10.0	5.0	4.0	64.0	6.66666666666667	24.3333333333333	-1.86883845813383	1.49611022387105E-8
ENSMUSG00000052135	'Foxo6'	mRNA	ENSMUST00000102656	3.0	3.0	3.0	15.0	10.0	11.0	3.0	12.0	-2.00094199414117	3.17075753933151E-5
ENSMUSG00000052316	'Lrrc15'	mRNA	URS00009AD4EB+++URS00009AE9F9+++URS00009BDB61+++URS00009C313F+++ENSMUST00000064606	3.0	1.0	3.0	7.0	4.0	31.0	2.33333333333333	14.0	-2.58590449486233	1.53597980282423E-7
ENSMUSG00000052331	'Ankrd44'	mRNA	URS00009B3B39+++URS00009B87C7+++URS00009BC6D2+++ENSMUST00000044359+++ENSMUST00000177679+++ENSMUST00000178156+++ENSMUST00000178226+++ENSMUST00000179030	359.0	256.0	441.0	363.0	449.0	1489.0	352.0	767.0	-1.12459314300681	5.28126290548782E-105
ENSMUSG00000052353	'Cemip'	mRNA	URS00009B798E+++ENSMUST00000064174	65.0	58.0	81.0	55.0	60.0	411.0	68.0	175.333333333333	-1.36743564146198	7.29651099973608E-34
ENSMUSG00000052414	'Gm28047'	mRNA	URS00009B4038+++URS00009BCB17+++URS00009C23A9+++ENSMUST00000184772	19.91	8.79	7.41	5.72	5.27	0.0	12.0366666666667	3.66333333333333	1.71526503985823	1.752165577232E-4
ENSMUSG00000052415	'Tchh'	mRNA	URS00009BD818+++ENSMUST00000064257	0.0	0.0	1.0	0.0	3.0	26.0	0.333333333333333	9.66666666666667	-4.85892298926875	3.26686290741964E-8
ENSMUSG00000052504	'Epha3'	mRNA	URS00009AD46A+++URS00009AE082+++URS00009B25D3+++URS00009B2EC6+++URS00009B5894+++URS00009B7664+++URS00009BEF6B+++URS00009C1D52+++ENSMUST00000064405+++ENSMUST00000231270+++ENSMUST00000232049+++ENSMUST00000232461+++ENSMUST00000232654	16.0	13.0	24.0	8.0	11.0	3.0	17.6666666666667	7.33333333333333	1.26754684178473	2.830305367605E-4
ENSMUSG00000053024	'Cntn2'	mRNA	URS00009B6D89+++ENSMUST00000086521+++ENSMUST00000188065+++ENSMUST00000188943	2.0	3.0	4.0	2.0	2.0	127.0	3.0	43.6666666666667	-3.86443999423631	1.27155472185619E-28
ENSMUSG00000054404	'Slfn5'	mRNA	URS00009C53DF+++URS00009C5CCF+++ENSMUST00000067443+++ENSMUST00000108157+++ENSMUST00000108158	33.75	29.15	41.27	38.07	52.03	137.78	34.7233333333333	75.96	-1.13027645090614	6.140688171935899E-12
ENSMUSG00000054446	'Cpa1'	mRNA	URS00009B8CE1+++ENSMUST00000031806	2.0	2.0	0.0	1.0	1.0	26.0	1.33333333333333	9.33333333333333	-2.80829691619878	7.54404628621927E-6
ENSMUSG00000054675	'Tmem119'	mRNA	ENSMUST00000067853	661.0	720.0	638.0	1029.0	965.0	2190.0	673.0	1394.66666666667	-1.05218393505664	3.98967397448139E-170
ENSMUSG00000055805	'Fmnl1'	mRNA	ENSMUST00000042286+++ENSMUST00000107027+++ENSMUST00000129726+++ENSMUST00000218163	2.0	1.0	3.0	3.0	2.0	26.0	2.0	10.3333333333333	-2.37017580380689	1.78577659413927E-5
ENSMUSG00000055865	'Tafa3'	mRNA	ENSMUST00000139783	0.0	0.0	0.0	0.0	1.0	22.0	0.0	7.66666666666667	-5.52450395019819	6.15471828513102E-7
ENSMUSG00000056133	'Unc93a2'	mRNA	ENSMUST00000070059+++ENSMUST00000231922	69.11	78.44	84.28	59.53	66.49	593.07	77.2766666666667	239.696666666667	-1.63404707058219	6.62624361509179E-59
ENSMUSG00000056270	'Prr9'	mRNA	ENSMUST00000070284	6.0	0.0	1.0	7.0	5.0	19.0	2.33333333333333	10.3333333333333	-2.14778338247045	5.33779781150528E-5
ENSMUSG00000058740	'Kcnt1'	mRNA	ENSMUST00000037580+++ENSMUST00000114172+++ENSMUST00000114176+++ENSMUST00000153001+++ENSMUST00000171268+++ENSMUST00000197917+++ENSMUST00000198204+++ENSMUST00000200434	0.0	2.0	1.0	0.0	0.0	56.0	1.0	18.6666666666667	-4.22333441547762	9.16914004653245E-14
ENSMUSG00000059625	'Sohlh1'	mRNA	ENSMUST00000076989	0.0	0.0	0.0	2.0	0.0	90.0	0.0	30.6666666666667	-7.52450395019819	7.64781321549612E-22
ENSMUSG00000060063	'Alox5ap'	mRNA	ENSMUST00000071130+++ENSMUST00000200806+++ENSMUST00000200928	7.0	7.0	6.0	8.0	7.0	35.0	6.66666666666667	16.6666666666667	-1.32287008902854	2.662575412462E-4
ENSMUSG00000061082	'Plac1'	mRNA	ENSMUST00000074861+++ENSMUST00000114843+++ENSMUST00000174390	14.0	17.0	15.0	6.0	13.0	96.0	15.3333333333333	38.3333333333333	-1.32287008902854	3.21006916661849E-8
ENSMUSG00000061540	'Orm2'	mRNA	ENSMUST00000075341	43.0	41.0	15.0	19.0	19.0	4.0	33.0	14.0	1.23609720315967	1.14446801103119E-6
ENSMUSG00000061723	'Tnnt3'	mRNA	ENSMUST00000074187+++ENSMUST00000078497+++ENSMUST00000105941+++ENSMUST00000105942+++ENSMUST00000105943+++ENSMUST00000105944+++ENSMUST00000105945+++ENSMUST00000105946+++ENSMUST00000105947+++ENSMUST00000105948+++ENSMUST00000105949+++ENSMUST00000105950+++ENSMUST00000105952+++ENSMUST00000105953+++ENSMUST00000105954+++ENSMUST00000105955+++ENSMUST00000105957+++ENSMUST00000105958+++ENSMUST00000128294+++…	6.0	4.0	2.0	4.0	3.0	66.0	4.0	24.3333333333333	-2.60580405230004	3.69723696666255E-12
ENSMUSG00000061878	'Sphk1'	mRNA	URS00009B1999+++ENSMUST00000063396+++ENSMUST00000063446+++ENSMUST00000100201+++ENSMUST00000106386+++ENSMUST00000106387+++ENSMUST00000106388+++ENSMUST00000124682+++ENSMUST00000138840+++ENSMUST00000141798+++ENSMUST00000145737+++ENSMUST00000154034+++ENSMUST00000155102	34.0	32.0	20.0	26.0	22.0	177.0	28.6666666666667	75.0	-1.38845843065611	1.00477965145231E-15
ENSMUSG00000063011	'Msln'	mRNA	ENSMUST00000075884+++ENSMUST00000236137+++ENSMUST00000237359+++ENSMUST00000238120+++ENSMUST00000238188	599.0	718.0	624.0	654.0	588.0	3698.0	647.0	1646.66666666667	-1.34865291789955	3.3492456698570696E-296
ENSMUSG00000064373	'Selenop'	mRNA	ENSMUST00000082424+++ENSMUST00000159158+++ENSMUST00000159216+++ENSMUST00000160311+++ENSMUST00000160787+++ENSMUST00000160930	52.0	49.0	54.0	32.0	42.0	246.0	51.6666666666667	106.666666666667	-1.0467456837543	1.9126895899512E-14
ENSMUSG00000066720	'Cldn9'	mRNA	ENSMUST00000085989	2.0	1.0	2.0	6.0	3.0	16.0	1.66666666666667	8.33333333333333	-2.32287008902854	1.407621942911E-4
ENSMUSG00000067049	'Unc93a'	mRNA	ENSMUST00000084966+++ENSMUST00000232960+++ENSMUST00000233405	12.78	11.52	10.67	11.72	11.84	113.14	11.6566666666667	45.5666666666667	-1.96776553593688	1.06132582471951E-15
ENSMUSG00000067276	'Capn6'	mRNA	URS00009BC8B7+++URS00009C0915+++ENSMUST00000087316	1106.0	1189.0	1471.0	1258.0	1472.0	8245.0	1255.33333333333	3658.33333333333	-1.54405802883703	0.0
ENSMUSG00000068747	'Sort1'	mRNA	URS00009B07F9+++URS00009BD873+++URS00009C37BA+++ENSMUST00000102632+++ENSMUST00000135636	19.0	16.0	16.0	26.0	23.0	89.0	17.0	46.0	-1.43704110894785	1.109494961504E-10
ENSMUSG00000070564	'Ntn5'	mRNA	ENSMUST00000107742+++ENSMUST00000182750+++ENSMUST00000183120	7.0	7.0	13.0	23.0	17.0	29.0	9.0	23.0	-1.35457894875588	1.28982696598245E-5
ENSMUSG00000071047	'Ces1a'	mRNA	ENSMUST00000095211	3.0	2.0	1.0	3.0	1.0	52.0	2.0	18.6666666666667	-3.22333441547762	1.3427484031196E-11
ENSMUSG00000071506	'Tmem139'	mRNA	URS00009B8803+++ENSMUST00000095987	1.0	1.0	0.0	4.0	1.0	13.0	0.666666666666667	6.0	-3.17086699558349	1.407561487612E-4
ENSMUSG00000073599	'Ecscr'	mRNA	URS00009C2F69+++ENSMUST00000097618+++ENSMUST00000123973+++ENSMUST00000133064+++ENSMUST00000134656+++ENSMUST00000235163	2.0	2.0	1.0	2.0	3.0	31.0	1.66666666666667	12.0	-2.84893890069612	3.1440458832351E-7
ENSMUSG00000074424	'Spopfm2'	mRNA	ENSMUST00000161475+++ENSMUST00000167916	0.0	0.0	3.0	0.0	0.0	23.0	1.0	7.66666666666667	-2.93954144947703	3.28962879143268E-5
ENSMUSG00000075014	'Gm10800'	mRNA	URS00009AF7F6+++URS00009BE53E+++ENSMUST00000099683	26.77	19.55	12.83	5.17	4.33	3.01	19.7166666666667	4.17	2.24035438492016	1.02197557298205E-8
ENSMUSG00000075023	'Accsl'	mRNA	ENSMUST00000099690+++ENSMUST00000132722+++ENSMUST00000133562+++ENSMUST00000143033	88.0	119.0	97.0	150.0	110.0	442.0	101.333333333333	234.0	-1.20834170100215	4.06528419093749E-37
ENSMUSG00000075122	'Cd80'	mRNA	URS00009B7993+++URS00009BB9C1+++ENSMUST00000099816+++ENSMUST00000231716+++ENSMUST00000232409	17.0	19.0	17.0	14.0	20.0	98.0	17.6666666666667	44.0	-1.31741565893643	3.5188949740454604E-9
ENSMUSG00000075610	'Tmem92'	mRNA	ENSMUST00000100554+++ENSMUST00000143620+++ENSMUST00000162809	0.0	0.0	0.0	1.0	0.0	16.0	0.0	5.66666666666667	-5.08840483539151	2.0589151917108E-5
ENSMUSG00000078173	'Lenep'	mRNA	ENSMUST00000057431	11.88	0.0	0.0	17.9	0.0	24.86	3.96	14.2533333333333	-1.8486690110609	1.69544913650784E-5
ENSMUSG00000078894	'2210418O10Rik'	mRNA	URS00009C3230+++ENSMUST00000099009+++ENSMUST00000135430+++ENSMUST00000136719+++ENSMUST00000166464	1634.82	844.36	1391.76	665.94	327.17	807.07	1290.31333333333	600.06	1.10360078288292	5.4907942602657696E-170
ENSMUSG00000078920	'Ifi47'	mRNA	ENSMUST00000046704+++ENSMUST00000109202+++ENSMUST00000213728+++ENSMUST00000214804	41.0	43.0	44.0	18.0	31.0	326.0	42.6666666666667	125.0	-1.55168877952442	2.13709391637574E-29
ENSMUSG00000078921	'Tgtp2'	mRNA	ENSMUST00000046745	53.95	73.93	50.89	32.55	44.26	469.92	59.59	182.243333333333	-1.61366588168281	1.9428652699979502E-44
ENSMUSG00000078922	'Tgtp1'	mRNA	ENSMUST00000068063+++ENSMUST00000146439	60.05	67.07	61.99	41.45	57.68	574.08	63.0366666666667	224.403333333333	-1.83277294708256	1.41141265882036E-64
ENSMUSG00000079343	'C1s2'	mRNA	ENSMUST00000068797+++ENSMUST00000218020	185.06	252.14	218.04	230.65	229.21	863.58	218.413333333333	441.146666666667	-1.01513944783988	4.56578741458974E-52
ENSMUSG00000079722	'Ttll2'	mRNA	ENSMUST00000115747	25.26	33.44	20.61	16.81	13.96	273.9	26.4366666666667	101.556666666667	-1.94261475469798	1.67472035937211E-32
ENSMUSG00000079852	'Klra4'	mRNA	URS00009BB132+++ENSMUST00000119096	12.0	16.0	9.0	16.0	10.67	54.78	12.3333333333333	27.15	-1.13933142215038	3.51170356135612E-5
ENSMUSG00000086962	'Gm12248'	mRNA	URS00009ADB31+++URS00009B352C+++URS00009BD4CA+++URS00009C08C9+++ENSMUST00000137124+++ENSMUST00000218429+++ENSMUST00000219877	0.0	3.0	0.0	0.0	0.0	33.0	1.0	11.0	-3.46037361277847	8.80230540166323E-8
ENSMUSG00000089837	'Npcd'	mRNA	ENSMUST00000023060+++ENSMUST00000089299	2.76	4.96	13.96	2.83	0.0	0.0	7.22666666666667	0.943333333333333	2.93654880438082	5.62096862203275E-5
ENSMUSG00000090210	'Itga10'	mRNA	ENSMUST00000029744+++ENSMUST00000119365	42.0	33.7	43.66	41.0	42.0	176.32	39.7866666666667	86.44	-1.1203560314666	3.25245784297499E-13
ENSMUSG00000090231	'Cfb'	mRNA	URS00009C323C+++ENSMUST00000025229+++ENSMUST00000128767+++ENSMUST00000133127+++ENSMUST00000141295+++ENSMUST00000153400+++ENSMUST00000154526+++ENSMUST00000176203+++ENSMUST00000176332	8.0	10.0	13.0	6.79	11.0	70.0	10.3333333333333	29.2633333333333	-1.5027303929803	1.03894942117693E-7
ENSMUSG00000090958	'Lrrc32'	mRNA	ENSMUST00000165205+++ENSMUST00000205937+++ENSMUST00000205956	2.0	1.0	2.0	3.0	2.0	46.0	1.66666666666667	17.0	-3.35143924122531	5.2338915144950495E-11
ENSMUSG00000092094	'Zfp804b'	mRNA	URS00009B59AB+++URS00009BBBA4+++URS00009BD65E+++URS00009C4D51+++URS00009C511A+++ENSMUST00000164784+++ENSMUST00000200317	5.0	4.0	15.0	1.0	3.0	0.0	8.0	1.33333333333333	2.58402050657998	7.35898016683018E-5
ENSMUSG00000092167	'Gm3696'	mRNA	ENSMUST00000167923	6.73	0.0	0.0	11.3	0.0	29.59	2.24333333333333	13.63	-2.60401164705722	2.01117484858513E-7
ENSMUSG00000093847	'Eif1ad15'	mRNA	ENSMUST00000177747+++ENSMUST00000218054	1.0	0.0	2.0	4.0	3.04	19.36	1.0	8.8	-3.13844551789111	4.45637571069692E-6
ENSMUSG00000093985	'Gm10406'	mRNA	ENSMUST00000100895+++ENSMUST00000170738	6.42	5.15	6.21	16.37	14.8	15.5	5.92666666666667	15.5566666666667	-1.39318213727555	2.474457854622E-4
ENSMUSG00000094475	'Gm11007'	mRNA	ENSMUST00000177700+++ENSMUST00000178120+++ENSMUST00000185834	36.37	26.19	90.72	6.5	23.02	33.19	51.0933333333333	20.9033333333333	1.28846004734968	4.0268552392884004E-10
ENSMUSG00000094592	'Samt1d'	mRNA	ENSMUST00000112565	52.19	80.87	45.9	38.7	15.52	2.45	59.6533333333333	18.89	1.65803805980842	3.4871557634468597E-16
ENSMUSG00000094624	'Gm4836'	mRNA	ENSMUST00000179874	0.0	0.0	34.08	0.0	0.0	8.03	11.36	2.67666666666667	2.08451144856735	3.24640812404408E-5
ENSMUSG00000095186	'Gm10718'	mRNA	URS00009AD1AA+++URS00009B0C29+++URS00009BD8DC+++ENSMUST00000099046	46.75	24.8	22.65	8.45	3.72	2.11	31.4	4.76	2.72078908632987	6.68859602638231E-16
ENSMUSG00000095293	'Gm10058'	mRNA	ENSMUST00000079797+++ENSMUST00000178152	36.63	40.84	82.78	45.14	0.0	0.0	53.4166666666667	15.0466666666667	1.82690403906045	1.48335340507119E-16
ENSMUSG00000095547	'Gm10719'	mRNA	URS00009AD573+++ENSMUST00000099047+++ENSMUST00000099049+++ENSMUST00000179272	85.94	64.26	33.43	27.02	14.06	2.88	61.21	14.6533333333333	2.06159648843731	9.91564367094429E-22
ENSMUSG00000095891	'Gm10717'	mRNA	ENSMUST00000075573+++ENSMUST00000099042+++ENSMUST00000099051+++ENSMUST00000099056+++ENSMUST00000177601+++ENSMUST00000177875+++ENSMUST00000179264+++ENSMUST00000179839+++ENSMUST00000179982	8.37	9.77	2.99	0.0	0.0	1.0	7.04333333333333	0.333333333333333	4.40027886801904	3.76453624501369E-6
ENSMUSG00000096457	'Gm10147'	mRNA	ENSMUST00000075388+++ENSMUST00000178966	354.35	222.16	149.97	164.6	100.0	85.35	242.16	116.65	1.05283227881478	4.78536359545519E-31
ENSMUSG00000096629	'Gm3383'	mRNA	ENSMUST00000112758	0.0	0.4	0.0	13.07	0.0	2.92	0.133333333333333	5.33	-5.32196812273414	3.35097123525585E-5
ENSMUSG00000101645	'Gm28635'	mRNA	ENSMUST00000189772	13.14	0.0	212.79	0.0	0.0	40.32	75.31	13.44	2.48536631288542	1.17272645311315E-32
ENSMUSG00000107478	'Gm45234'	mRNA	ENSMUST00000129411	0.0	24.42	10.08	19.55	0.0	83.24	11.5	34.2633333333333	-1.57597364485868	2.51058308779555E-9
ENSMUSG00000109745	'1700018G05Rik'	mRNA	URS00009B2B17+++ENSMUST00000211116	22.0	31.0	11.0	30.0	32.0	69.0	21.3333333333333	43.6666666666667	-1.03436499567862	1.22729394810585E-6
ENSMUSG00000109969	'Zscan4-ps3'	mRNA	ENSMUST00000210559	0.0	0.0	0.0	0.0	0.0	13.05	0.0	4.35	-4.7069198958237	2.267675001188E-4
ENSMUSG00000114635	'Gm49392'	mRNA	ENSMUST00000225690	17.82	40.0	17.74	0.0	4.72	17.82	25.1866666666667	7.51333333333333	1.74419319207497	3.97803031614497E-8
ENSMUSG00000115293	'Gm49333'	mRNA	URS00009AEE35+++URS00009B82A7+++ENSMUST00000079600+++ENSMUST00000120394	0.0	11.42	5.85	0.0	0.0	0.0	5.75666666666667	0.0	5.10925418361303	1.76489545529274E-5
ENSMUSG00000116358	'Gm49450'	mRNA	URS00009AEBF7+++ENSMUST00000134214	4.19	0.0	0.0	5.46	18.66	3.5	1.39666666666667	9.20666666666667	-2.72163316469987	1.21312196471503E-5
ENSMUSG00000116672	'Gm49630'	mRNA	ENSMUST00000231397	6.84	3.6	2.45	1.94	6.7	36.9	4.29666666666667	15.18	-1.82182402191615	1.10671810376904E-5
ENSMUSG00000117819	'Gm50253'	mRNA	ENSMUST00000133257	30.5	9.43	0.0	17.73	22.1	47.52	13.31	29.1166666666667	-1.13027662531225	2.06895425817546E-5
ENSMUSG00000118415	'Gm2411'	mRNA	ENSMUST00000238410	7.79	3.99	12.11	9.79	11.22	38.0	7.96333333333333	19.67	-1.30549459868453	8.82673815201844E-5
